# Supplementary material for: Roadmap for achieving net-zero emissions in global food systems by 2050
Source: Sci Rep. 2022 Sep 5;12:15064. doi: 10.1038/s41598-022-18601-1 (PMC9442557; doi:10.1038/s41598-022-18601-1)
Supplement: Supplementary file 1 — Supplementary Information. [file 41598_2022_18601_MOESM1_ESM.csv]

## Sheet: Food System emissions
Supplementary information. Food production and GHG emissions from major global food value-chains (2010-2050) and pathways and scenarios for net zero emissions by 2050
FAO (2018). FAO. 2018. Global Perspective Studies – Food and agriculture projections to 2050. Food and Agriculture organization of the United Nations (FAO). http://www.fao.org/global-perspectives-studies/food-agriculture-projections-to-2050/en/
	Agriculture value-chain production (Mt)	2010	2011	2012	2013	2014	2015	2016	2017	2018	2019	2020	2021	2022	2023	2024	2025	2026	2027	2028	2029	2030	2031	2032	2033	2034	2035	2036	2037	2038	2039	2040	2041	2042	2043	2044	2045	2046	2047	2048	2049	2050	Obs.
	Wheat	677.632	684.816	692	699.184	706.368	713.553	720.737	727.921	735.105	742.289	749.474	756.658	763.842	771.026	778.211	785.395	792.579	799.763	806.947	814.132	821.316	828.5	835.684	842.868	850.053	857.237	864.421	871.605	878.789	885.974	893.158	900.342	907.526	914.711	921.895	929.079	936.263	943.447	950.632	957.816	965
	Rice	479.105	484.553	490	495.447	500.895	506.342	511.789	517.237	522.684	528.132	533.579	539.026	544.474	549.921	555.368	560.816	566.263	571.711	577.158	582.605	588.053	593.5	598.947	604.395	609.842	615.289	620.737	626.184	631.632	637.079	642.526	647.974	653.421	658.868	664.316	669.763	675.211	680.658	686.105	691.553	697	Milled rice
	Maize	895.547	911.274	927	942.726	958.453	974.179	989.905	1005.63	1021.36	1037.08	1052.81	1068.54	1084.26	1099.99	1115.72	1131.44	1147.17	1162.89	1178.62	1194.35	1210.07	1225.8	1241.53	1257.25	1272.98	1288.71	1304.43	1320.16	1335.88	1351.61	1367.34	1383.06	1398.79	1414.52	1430.24	1445.97	1461.69	1477.42	1493.15	1508.87	1524.6
	Other grains	322.474	328.737	335	341.263	347.526	353.789	360.053	366.316	372.579	378.842	385.105	391.368	397.632	403.895	410.158	416.421	422.684	428.947	435.211	441.474	447.737	454	460.263	466.526	472.789	479.053	485.316	491.579	497.842	504.105	510.368	516.632	522.895	529.158	535.421	541.684	547.947	554.211	560.474	566.737	573	Barley, Millet, Sesane, Sorghum, Sunflower, other cereals
	Roots	646.684	653.342	660	666.658	673.316	679.974	686.632	693.289	699.947	706.605	713.263	719.921	726.579	733.237	739.895	746.553	753.211	759.868	766.526	773.184	779.842	786.5	793.158	799.816	806.474	813.132	819.789	826.447	833.105	839.763	846.421	853.079	859.737	866.395	873.053	879.711	886.368	893.026	899.684	906.342	913	Cassava + Potatos + other roots and tubers
	Legumes	59.3158	60.6579	62	63.3421	64.6842	66.0263	67.3684	68.7105	70.0526	71.3947	72.7368	74.0789	75.4211	76.7632	78.1053	79.4474	80.7895	82.1316	83.4737	84.8158	86.1579	87.5	88.8421	90.1842	91.5263	92.8684	94.2105	95.5526	96.8947	98.2368	99.5789	100.921	102.263	103.605	104.947	106.289	107.632	108.974	110.316	111.658	113
	Soyoil	42.1579	42.5789	43	43.4211	43.8421	44.2632	44.6842	45.1053	45.5263	45.9474	46.3684	46.7895	47.2105	47.6316	48.0526	48.4737	48.8947	49.3158	49.7368	50.1579	50.5789	51	51.4211	51.8421	52.2632	52.6842	53.1053	53.5263	53.9474	54.3684	54.7895	55.2105	55.6316	56.0526	56.4737	56.8947	57.3158	57.7368	58.1579	58.5789	59	Soy Oil
	Groundnuts	29.6263	30.0632	30.5	30.9368	31.3737	31.8105	32.2474	32.6842	33.1211	33.5579	33.9947	34.4316	34.8684	35.3053	35.7421	36.1789	36.6158	37.0526	37.4895	37.9263	38.3632	38.8	39.2368	39.6737	40.1105	40.5474	40.9842	41.4211	41.8579	42.2947	42.7316	43.1684	43.6053	44.0421	44.4789	44.9158	45.3526	45.7895	46.2263	46.6632	47.1
	Vegetables	952.316	974.158	996	1017.84	1039.68	1061.53	1083.37	1105.21	1127.05	1148.89	1170.74	1192.58	1214.42	1236.26	1258.11	1279.95	1301.79	1323.63	1345.47	1367.32	1389.16	1411	1432.84	1454.68	1476.53	1498.37	1520.21	1542.05	1563.89	1585.74	1607.58	1629.42	1651.26	1673.11	1694.95	1716.79	1738.63	1760.47	1782.32	1804.16	1826
	Oilcrops	144.895	146.947	149	151.053	153.105	155.158	157.211	159.263	161.316	163.368	165.421	167.474	169.526	171.579	173.632	175.684	177.737	179.789	181.842	183.895	185.947	188	190.053	192.105	194.158	196.211	198.263	200.316	202.368	204.421	206.474	208.526	210.579	212.632	214.684	216.737	218.789	220.842	222.895	224.947	227
	Palm crop	221.421	222.711	224	225.289	226.579	227.868	229.158	230.447	231.737	233.026	234.316	235.605	236.895	238.184	239.474	240.763	242.053	243.342	244.632	245.921	247.211	248.5	249.789	251.079	252.368	253.658	254.947	256.237	257.526	258.816	260.105	261.395	262.684	263.974	265.263	266.553	267.842	269.132	270.421	271.711	82.3	Palm fruit oil
	Oil meals	80.4211	81.7105	83	84.2895	85.5789	86.8684	88.1579	89.4474	90.7368	92.0263	93.3158	94.6053	95.8947	97.1842	98.4737	99.7632	101.053	102.342	103.632	104.921	106.211	107.5	108.789	110.079	111.368	112.658	113.947	115.237	116.526	117.816	119.105	120.395	121.684	122.974	124.263	125.553	126.842	128.132	129.421	130.711	132
	Soymeal	150.947	152.974	155	157.026	159.053	161.079	163.105	165.132	167.158	169.184	171.211	173.237	175.263	177.289	179.316	181.342	183.368	185.395	187.421	189.447	191.474	193.5	195.526	197.553	199.579	201.605	203.632	205.658	207.684	209.711	211.737	213.763	215.789	217.816	219.842	221.868	223.895	225.921	227.947	229.974	232
	Sugarcrops	1671.79	1714.89	1758	1801.11	1844.21	1887.32	1930.42	1973.53	2016.63	2059.74	2102.84	2145.95	2189.05	2232.16	2275.26	2318.37	2361.47	2404.58	2447.68	2490.79	2533.89	2577	2620.11	2663.21	2706.32	2749.42	2792.53	2835.63	2878.74	2921.84	2964.95	3008.05	3051.16	3094.26	3137.37	3180.47	3223.58	3266.68	3309.79	3352.89	3396
	Fruits (temperate)	201.842	204.921	208	211.079	214.158	217.237	220.316	223.395	226.474	229.553	232.632	235.711	238.789	241.868	244.947	248.026	251.105	254.184	257.263	260.342	263.421	266.5	269.579	272.658	275.737	278.816	281.895	284.974	288.053	291.132	294.211	297.289	300.368	303.447	306.526	309.605	312.684	315.763	318.842	321.921	325
	Fruits (Tropical)	249.368	254.684	260	265.316	270.632	275.947	281.263	286.579	291.895	297.211	302.526	307.842	313.158	318.474	323.789	329.105	334.421	339.737	345.053	350.368	355.684	361	366.316	371.632	376.947	382.263	387.579	392.895	398.211	403.526	408.842	414.158	419.474	424.789	430.105	435.421	440.737	446.053	451.368	456.684	462
	Fruits (Starchy)	116.947	121.974	127	132.026	137.053	142.079	147.105	152.132	157.158	162.184	167.211	172.237	177.263	182.289	187.316	192.342	197.368	202.395	207.421	212.447	217.474	222.5	227.526	232.553	237.579	242.605	247.632	252.658	257.684	262.711	267.737	272.763	277.789	282.816	287.842	292.868	297.895	302.921	307.947	312.974	318
	Fruits Citrus	129.963	131.682	133.4	135.118	136.837	138.555	140.274	141.992	143.711	145.429	147.147	148.866	150.584	152.303	154.021	155.739	157.458	159.176	160.895	162.613	164.332	166.05	167.768	169.487	171.205	172.924	174.642	176.361	178.079	179.797	181.516	183.234	184.953	186.671	188.389	190.108	191.826	193.545	195.263	196.982	198.7
	Fruits others	372.842	378.021	383.2	388.379	393.558	398.737	403.916	409.095	414.274	419.453	424.632	429.811	434.989	440.168	445.347	450.526	455.705	460.884	466.063	471.242	476.421	481.6	486.779	491.958	497.137	502.316	507.495	512.674	517.853	523.032	528.211	533.389	538.568	543.747	548.926	554.105	559.284	564.463	569.642	574.821	580
	Sugar	180.611	182.805	185	187.195	189.389	191.584	193.779	195.974	198.168	200.363	202.558	204.753	206.947	209.142	211.337	213.532	215.726	217.921	220.116	222.311	224.505	226.7	228.895	231.089	233.284	235.479	237.674	239.868	242.063	244.258	246.453	248.647	250.842	253.037	255.232	257.426	259.621	261.816	264.011	266.205	268.4	Processed sugar
	Palm oil	48.3158	50.2079	52.1	53.9921	55.8842	57.7763	59.6684	61.5605	63.4526	65.3447	67.2368	69.1289	71.0211	72.9132	74.8053	76.6974	78.5895	80.4816	82.3737	84.2658	86.1579	88.05	89.9421	91.8342	93.7263	95.6184	97.5105	99.4026	101.295	103.187	105.079	106.971	108.863	110.755	112.647	114.539	116.432	118.324	120.216	122.108	124
	Vegetable oil	80.9474	81.9737	83	84.0263	85.0526	86.0789	87.1053	88.1316	89.1579	90.1842	91.2105	92.2368	93.2632	94.2895	95.3158	96.3421	97.3684	98.3947	99.4211	100.447	101.474	102.5	103.526	104.553	105.579	106.605	107.632	108.658	109.684	110.711	111.737	112.763	113.789	114.816	115.842	116.868	117.895	118.921	119.947	120.974	122
	Beef	64.8737	65.9368	67	68.0632	69.1263	70.1895	71.2526	72.3158	73.3789	74.4421	75.5053	76.5684	77.6316	78.6947	79.7579	80.8211	81.8842	82.9474	84.0105	85.0737	86.1368	87.2	88.2632	89.3263	90.3895	91.4526	92.5158	93.5789	94.6421	95.7053	96.7684	97.8316	98.8947	99.9579	101.021	102.084	103.147	104.211	105.274	106.337	107.4
	Lamb	13.2632	13.5316	13.8	14.0684	14.3368	14.6053	14.8737	15.1421	15.4105	15.6789	15.9474	16.2158	16.4842	16.7526	17.0211	17.2895	17.5579	17.8263	18.0947	18.3632	18.6316	18.9	19.1684	19.4368	19.7053	19.9737	20.2421	20.5105	20.7789	21.0474	21.3158	21.5842	21.8526	22.1211	22.3895	22.6579	22.9263	23.1947	23.4632	23.7316	24
	Pork	108.858	109.929	111	112.071	113.142	114.213	115.284	116.355	117.426	118.497	119.568	120.639	121.711	122.782	123.853	124.924	125.995	127.066	128.137	129.208	130.279	131.35	132.421	133.492	134.563	135.634	136.705	137.776	138.847	139.918	140.989	142.061	143.132	144.203	145.274	146.345	147.416	148.487	149.558	150.629	151.7
	Poultry	102.684	104.342	106	107.658	109.316	110.974	112.632	114.289	115.947	117.605	119.263	120.921	122.579	124.237	125.895	127.553	129.211	130.868	132.526	134.184	135.842	137.5	139.158	140.816	142.474	144.132	145.789	147.447	149.105	150.763	152.421	154.079	155.737	157.395	159.053	160.711	162.368	164.026	165.684	167.342	169
	Eggs	64.4211	65.2105	66	66.7895	67.5789	68.3684	69.1579	69.9474	70.7368	71.5263	72.3158	73.1053	73.8947	74.6842	75.4737	76.2632	77.0526	77.8421	78.6316	79.4211	80.2105	81	81.7895	82.5789	83.3684	84.1579	84.9474	85.7368	86.5263	87.3158	88.1053	88.8947	89.6842	90.4737	91.2632	92.0526	92.8421	93.6316	94.4211	95.2105	96
	Milk	745	753	761	769	777	785	793	801	809	817	825	833	841	849	857	865	873	881	889	897	905	913	921	929	937	945	953	961	969	977	985	993	1001	1009	1017	1025	1033	1041	1049	1057	1065
	Shelfish	32.1579	32.5789	33	33.4211	33.8421	34.2632	34.6842	35.1053	35.5263	35.9474	36.3684	36.7895	37.2105	37.6316	38.0526	38.4737	38.8947	39.3158	39.7368	40.1579	40.5789	41	41.4211	41.8421	42.2632	42.6842	43.1053	43.5263	43.9474	44.3684	44.7895	45.2105	45.6316	46.0526	46.4737	46.8947	47.3158	47.7368	48.1579	48.5789	49
	Fish (freswater)	175.737	177.368	179	180.632	182.263	183.895	185.526	187.158	188.789	190.421	192.053	193.684	195.316	196.947	198.579	200.211	201.842	203.474	205.105	206.737	208.368	210	211.632	213.263	214.895	216.526	218.158	219.789	221.421	223.053	224.684	226.316	227.947	229.579	231.211	232.842	234.474	236.105	237.737	239.368	241
	Fish (pelagic)	0	0	0	0	0	0	0	0	0	0	0	0	0	0	0	0	0	0	0	0	0	0	0	0	0	0	0	0	0	0	0	0	0	0	0	0	0	0	0	0	0
	Fish (demersal)	0	0	0	0	0	0	0	0	0	0	0	0	0	0	0	0	0	0	0	0	0	0	0	0	0	0	0	0	0	0	0	0	0	0	0	0	0	0	0	0	0
	Coffee	8.43158	8.51579	8.6	8.68421	8.76842	8.85263	8.93684	9.02105	9.10526	9.18947	9.27368	9.35789	9.44211	9.52632	9.61053	9.69474	9.77895	9.86316	9.94737	10.0316	10.1158	10.2	10.2842	10.3684	10.4526	10.5368	10.6211	10.7053	10.7895	10.8737	10.9579	11.0421	11.1263	11.2105	11.2947	11.3789	11.4632	11.5474	11.6316	11.7158	11.8
	Cocoa	4.58421	4.61711	4.65	4.68289	4.71579	4.74868	4.78158	4.81447	4.84737	4.88026	4.91316	4.94605	4.97895	5.01184	5.04474	5.07763	5.11053	5.14342	5.17632	5.20921	5.24211	5.275	5.30789	5.34079	5.37368	5.40658	5.43947	5.47237	5.50526	5.53816	5.57105	5.60395	5.63684	5.66974	5.70263	5.73553	5.76842	5.80132	5.83421	5.86711	5.9
Poore&Nemecek (2018). Poore, J., Nemecek T. 2018. Reducing food’s environmental impacts through producers and consumers. Science 360, 987–992 (2018). https://doi.org.10.1126/science.aaq0216
GHG emnissions percentiles	GHG emissions (tCO2/t of ag-product)
	Wheat	Wheat	Wheat	Wheat	Wheat	Wheat	Wheat	Wheat	Wheat	Wheat	Wheat	Wheat	Wheat	Wheat	Wheat	Wheat	Wheat	Wheat	Wheat	Wheat	Wheat	Wheat	Wheat	Wheat	Wheat	Wheat	Wheat	Wheat	Wheat	Wheat	Wheat	Wheat	Wheat	Wheat	Wheat	Wheat	Wheat	Wheat	Wheat	Wheat	Wheat	Wheat
5th	0.71	481.118	486.219	491.32	496.421	501.522	506.622	511.723	516.824	521.925	527.026	532.126	537.227	542.328	547.429	552.529	557.63	562.731	567.832	572.933	578.033	583.134	588.235	593.336	598.437	603.537	608.638	613.739	618.84	623.941	629.041	634.142	639.243	644.344	649.444	654.545	659.646	664.747	669.848	674.948	680.049	685.15
10th	0.79	535.329	541.004	546.68	552.356	558.031	563.707	569.382	575.058	580.733	586.409	592.084	597.76	603.435	609.111	614.786	620.462	626.137	631.813	637.488	643.164	648.839	654.515	660.191	665.866	671.542	677.217	682.893	688.568	694.244	699.919	705.595	711.27	716.946	722.621	728.297	733.972	739.648	745.323	750.999	756.674	762.35
20th	0.91	616.645	623.182	629.72	636.258	642.795	649.333	655.871	662.408	668.946	675.483	682.021	688.559	695.096	701.634	708.172	714.709	721.247	727.784	734.322	740.86	747.397	753.935	760.473	767.01	773.548	780.086	786.623	793.161	799.698	806.236	812.774	819.311	825.849	832.387	838.924	845.462	851.999	858.537	865.075	871.612	878.15
30th	1.02	691.184	698.512	705.84	713.168	720.496	727.824	735.152	742.479	749.807	757.135	764.463	771.791	779.119	786.447	793.775	801.103	808.431	815.758	823.086	830.414	837.742	845.07	852.398	859.726	867.054	874.382	881.709	889.037	896.365	903.693	911.021	918.349	925.677	933.005	940.333	947.661	954.988	962.316	969.644	976.972	984.3
40th	1.14	772.5	780.69	788.88	797.07	805.26	813.45	821.64	829.83	838.02	846.21	854.4	862.59	870.78	878.97	887.16	895.35	903.54	911.73	919.92	928.11	936.3	944.49	952.68	960.87	969.06	977.25	985.44	993.63	1001.82	1010.01	1018.2	1026.39	1034.58	1042.77	1050.96	1059.15	1067.34	1075.53	1083.72	1091.91	1100.1
25th	0.97	657.303	664.271	671.24	678.209	685.177	692.146	699.115	706.083	713.052	720.021	726.989	733.958	740.927	747.896	754.864	761.833	768.802	775.77	782.739	789.708	796.676	803.645	810.614	817.582	824.551	831.52	838.488	845.457	852.426	859.394	866.363	873.332	880.301	887.269	894.238	901.207	908.175	915.144	922.113	929.081	936.05
AVERAGE	1.57	1063.88	1075.16	1086.44	1097.72	1109	1120.28	1131.56	1142.84	1154.12	1165.39	1176.67	1187.95	1199.23	1210.51	1221.79	1233.07	1244.35	1255.63	1266.91	1278.19	1289.47	1300.75	1312.02	1323.3	1334.58	1345.86	1357.14	1368.42	1379.7	1390.98	1402.26	1413.54	1424.82	1436.1	1447.37	1458.65	1469.93	1481.21	1492.49	1503.77	1515.05	1136.29	GWP*	Considering sustained decline in CH4 emissions as a consequence of adoption of improved production practices.
	Rice	Rice	Rice	Rice	Rice	Rice	Rice	Rice	Rice	Rice	Rice	Rice	Rice	Rice	Rice	Rice	Rice	Rice	Rice	Rice	Rice	Rice	Rice	Rice	Rice	Rice	Rice	Rice	Rice	Rice	Rice	Rice	Rice	Rice	Rice	Rice	Rice	Rice	Rice	Rice	Rice	Rice
5th	1.15	550.971	557.236	563.5	569.764	576.029	582.293	588.558	594.822	601.087	607.351	613.616	619.88	626.145	632.409	638.674	644.938	651.203	657.467	663.732	669.996	676.261	682.525	688.789	695.054	701.318	707.583	713.847	720.112	726.376	732.641	738.905	745.17	751.434	757.699	763.963	770.228	776.492	782.757	789.021	795.286	801.55		408.791	0.5865
10th	1.46	699.494	707.447	715.4	723.353	731.306	739.259	747.213	755.166	763.119	771.072	779.025	786.978	794.932	802.885	810.838	818.791	826.744	834.697	842.651	850.604	858.557	866.51	874.463	882.416	890.369	898.323	906.276	914.229	922.182	930.135	938.088	946.042	953.995	961.948	969.901	977.854	985.807	993.761	1001.71	1009.67	1017.62		518.986	0.7446
20th	1.75	838.434	847.967	857.5	867.033	876.566	886.099	895.632	905.164	914.697	924.23	933.763	943.296	952.829	962.362	971.895	981.428	990.961	1000.49	1010.03	1019.56	1029.09	1038.62	1048.16	1057.69	1067.22	1076.76	1086.29	1095.82	1105.36	1114.89	1124.42	1133.95	1143.49	1153.02	1162.55	1172.09	1181.62	1191.15	1200.68	1210.22	1219.75		622.072	0.8925
30th	2.53	1212.14	1225.92	1239.7	1253.48	1267.26	1281.05	1294.83	1308.61	1322.39	1336.17	1349.95	1363.74	1377.52	1391.3	1405.08	1418.86	1432.65	1446.43	1460.21	1473.99	1487.77	1501.55	1515.34	1529.12	1542.9	1556.68	1570.46	1584.25	1598.03	1611.81	1625.59	1639.37	1653.16	1666.94	1680.72	1694.5	1708.28	1722.06	1735.85	1749.63	1763.41		899.339	1.2903
40th	3.75	1796.64	1817.07	1837.5	1857.93	1878.36	1898.78	1919.21	1939.64	1960.07	1980.49	2000.92	2021.35	2041.78	2062.2	2082.63	2103.06	2123.49	2143.91	2164.34	2184.77	2205.2	2225.62	2246.05	2266.48	2286.91	2307.34	2327.76	2348.19	2368.62	2389.05	2409.47	2429.9	2450.33	2470.76	2491.18	2511.61	2532.04	2552.47	2572.89	2593.32	2613.75		1333.01	1.9125
25th	2.14	1025.29	1036.94	1048.6	1060.26	1071.91	1083.57	1095.23	1106.89	1118.54	1130.2	1141.86	1153.52	1165.17	1176.83	1188.49	1200.15	1211.8	1223.46	1235.12	1246.78	1258.43	1270.09	1281.75	1293.4	1305.06	1316.72	1328.38	1340.03	1351.69	1363.35	1375.01	1386.66	1398.32	1409.98	1421.64	1433.29	1444.95	1456.61	1468.27	1479.92	1491.58		760.706	1.0914
AVERAGE	4.45	2132.02	2156.26	2180.5	2204.74	2228.98	2253.22	2277.46	2301.7	2325.94	2350.19	2374.43	2398.67	2422.91	2447.15	2471.39	2495.63	2519.87	2544.11	2568.35	2592.59	2616.83	2641.07	2665.32	2689.56	2713.8	2738.04	2762.28	2786.52	2810.76	2835	2859.24	2883.48	2907.72	2931.96	2956.21	2980.45	3004.69	3028.93	3053.17	3077.41	3101.65	2326.24
	Maize	Maize	Maize	Maize	Maize	Maize	Maize	Maize	Maize	Maize	Maize	Maize	Maize	Maize	Maize	Maize	Maize	Maize	Maize	Maize	Maize	Maize	Maize	Maize	Maize	Maize	Maize	Maize	Maize	Maize	Maize	Maize	Maize	Maize	Maize	Maize	Maize	Maize	Maize	Maize	Maize	Maize
5th	0.66	591.061	601.441	611.82	622.199	632.579	642.958	653.337	663.717	674.096	684.476	694.855	705.234	715.614	725.993	736.372	746.752	757.131	767.511	777.89	788.269	798.649	809.028	819.407	829.787	840.166	850.545	860.925	871.304	881.684	892.063	902.442	912.822	923.201	933.58	943.96	954.339	964.719	975.098	985.477	995.857	1006.24
10th	0.73	653.75	665.23	676.71	688.19	699.67	711.151	722.631	734.111	745.591	757.071	768.552	780.032	791.512	802.992	814.473	825.953	837.433	848.913	860.393	871.874	883.354	894.834	906.314	917.794	929.275	940.755	952.235	963.715	975.195	986.676	998.156	1009.64	1021.12	1032.6	1044.08	1055.56	1067.04	1078.52	1090	1101.48	1112.96
20th	0.83	743.304	756.357	769.41	782.463	795.516	808.569	821.621	834.674	847.727	860.78	873.833	886.886	899.938	912.991	926.044	939.097	952.15	965.203	978.255	991.308	1004.36	1017.41	1030.47	1043.52	1056.57	1069.63	1082.68	1095.73	1108.78	1121.84	1134.89	1147.94	1161	1174.05	1187.1	1200.15	1213.21	1226.26	1239.31	1252.37	1265.42
30th	0.91	814.948	829.259	843.57	857.881	872.192	886.503	900.814	915.125	929.436	943.747	958.058	972.369	986.679	1000.99	1015.3	1029.61	1043.92	1058.23	1072.55	1086.86	1101.17	1115.48	1129.79	1144.1	1158.41	1172.72	1187.03	1201.34	1215.65	1229.97	1244.28	1258.59	1272.9	1287.21	1301.52	1315.83	1330.14	1344.45	1358.76	1373.08	1387.39
40th	1.01	904.503	920.386	936.27	952.154	968.037	983.921	999.804	1015.69	1031.57	1047.46	1063.34	1079.22	1095.11	1110.99	1126.87	1142.76	1158.64	1174.52	1190.41	1206.29	1222.17	1238.06	1253.94	1269.83	1285.71	1301.59	1317.48	1333.36	1349.24	1365.13	1381.01	1396.89	1412.78	1428.66	1444.54	1460.43	1476.31	1492.2	1508.08	1523.96	1539.85
25th	0.88	788.082	801.921	815.76	829.599	843.438	857.277	871.117	884.956	898.795	912.634	926.473	940.312	954.152	967.991	981.83	995.669	1009.51	1023.35	1037.19	1051.03	1064.86	1078.7	1092.54	1106.38	1120.22	1134.06	1147.9	1161.74	1175.58	1189.42	1203.26	1217.1	1230.93	1244.77	1258.61	1272.45	1286.29	1300.13	1313.97	1327.81	1341.65
AVERAGE	1.7	1522.43	1549.17	1575.9	1602.63	1629.37	1656.1	1682.84	1709.57	1736.31	1763.04	1789.78	1816.51	1843.25	1869.98	1896.72	1923.45	1950.19	1976.92	2003.66	2030.39	2057.13	2083.86	2110.59	2137.33	2164.06	2190.8	2217.53	2244.27	2271	2297.74	2324.47	2351.21	2377.94	2404.68	2431.41	2458.15	2484.88	2511.62	2538.35	2565.09	2591.82	1943.86
	Barley	Other coarse grains	Other coarse grains	Other coarse grains	Other coarse grains	Other coarse grains	Other coarse grains	Other coarse grains	Other coarse grains	Other coarse grains	Other coarse grains	Other coarse grains	Other coarse grains	Other coarse grains	Other coarse grains	Other coarse grains	Other coarse grains	Other coarse grains	Other coarse grains	Other coarse grains	Other coarse grains	Other coarse grains	Other coarse grains	Other coarse grains	Other coarse grains	Other coarse grains	Other coarse grains	Other coarse grains	Other coarse grains	Other coarse grains	Other coarse grains	Other coarse grains	Other coarse grains	Other coarse grains	Other coarse grains	Other coarse grains	Other coarse grains	Other coarse grains	Other coarse grains	Other coarse grains	Other coarse grains	Other coarse grains
5th	0.59	190.259	193.955	197.65	201.345	205.041	208.736	212.431	216.126	219.822	223.517	227.212	230.907	234.603	238.298	241.993	245.688	249.384	253.079	256.774	260.469	264.165	267.86	271.555	275.251	278.946	282.641	286.336	290.032	293.727	297.422	301.117	304.813	308.508	312.203	315.898	319.594	323.289	326.984	330.679	334.375	338.07
10th	0.7	225.732	230.116	234.5	238.884	243.268	247.653	252.037	256.421	260.805	265.189	269.574	273.958	278.342	282.726	287.111	291.495	295.879	300.263	304.647	309.032	313.416	317.8	322.184	326.568	330.953	335.337	339.721	344.105	348.489	352.874	357.258	361.642	366.026	370.411	374.795	379.179	383.563	387.947	392.332	396.716	401.1
20th	0.84	270.878	276.139	281.4	286.661	291.922	297.183	302.444	307.705	312.966	318.227	323.488	328.749	334.011	339.272	344.533	349.794	355.055	360.316	365.577	370.838	376.099	381.36	386.621	391.882	397.143	402.404	407.665	412.926	418.187	423.448	428.709	433.971	439.232	444.493	449.754	455.015	460.276	465.537	470.798	476.059	481.32
30th	0.97	312.799	318.875	324.95	331.025	337.101	343.176	349.251	355.326	361.402	367.477	373.552	379.627	385.703	391.778	397.853	403.928	410.004	416.079	422.154	428.229	434.305	440.38	446.455	452.531	458.606	464.681	470.756	476.832	482.907	488.982	495.057	501.133	507.208	513.283	519.358	525.434	531.509	537.584	543.659	549.735	555.81
40th	1.07	345.047	351.748	358.45	365.152	371.853	378.555	385.256	391.958	398.659	405.361	412.063	418.764	425.466	432.167	438.869	445.571	452.272	458.974	465.675	472.377	479.078	485.78	492.482	499.183	505.885	512.586	519.288	525.989	532.691	539.393	546.094	552.796	559.497	566.199	572.901	579.602	586.304	593.005	599.707	606.408	613.11
25th	0.91	293.451	299.151	304.85	310.549	316.249	321.948	327.648	333.347	339.047	344.746	350.446	356.145	361.845	367.544	373.244	378.943	384.643	390.342	396.042	401.741	407.441	413.14	418.839	424.539	430.238	435.938	441.637	447.337	453.036	458.736	464.435	470.135	475.834	481.534	487.233	492.933	498.632	504.332	510.031	515.731	521.43
AVERAGE	1.18	380.519	387.909	395.3	402.691	410.081	417.472	424.862	432.253	439.643	447.034	454.424	461.815	469.205	476.596	483.986	491.377	498.767	506.158	513.548	520.939	528.329	535.72	543.111	550.501	557.892	565.282	572.673	580.063	587.454	594.844	602.235	609.625	617.016	624.406	631.797	639.187	646.578	653.968	661.359	668.749	676.14	507.105
	Soy Oil	Soybean	Soybean	Soybean	Soybean	Soybean	Soybean	Soybean	Soybean	Soybean	Soybean	Soybean	Soybean	Soybean	Soybean	Soybean	Soybean	Soybean	Soybean	Soybean	Soybean	Soybean	Soybean	Soybean	Soybean	Soybean	Soybean	Soybean	Soybean	Soybean	Soybean	Soybean	Soybean	Soybean	Soybean	Soybean	Soybean	Soybean	Soybean	Soybean	Soybean	Soybean
5th	2.16	91.0611	91.9705	92.88	93.7895	94.6989	95.6084	96.5179	97.4274	98.3368	99.2463	100.156	101.065	101.975	102.884	103.794	104.703	105.613	106.522	107.432	108.341	109.251	110.16	111.069	111.979	112.888	113.798	114.707	115.617	116.526	117.436	118.345	119.255	120.164	121.074	121.983	122.893	123.802	124.712	125.621	126.531	127.44
10th	2.43	102.444	103.467	104.49	105.513	106.536	107.559	108.583	109.606	110.629	111.652	112.675	113.698	114.722	115.745	116.768	117.791	118.814	119.837	120.861	121.884	122.907	123.93	124.953	125.976	126.999	128.023	129.046	130.069	131.092	132.115	133.138	134.162	135.185	136.208	137.231	138.254	139.277	140.301	141.324	142.347	143.37
20th	2.77	116.777	117.944	119.11	120.276	121.443	122.609	123.775	124.942	126.108	127.274	128.441	129.607	130.773	131.939	133.106	134.272	135.438	136.605	137.771	138.937	140.104	141.27	142.436	143.603	144.769	145.935	147.102	148.268	149.434	150.601	151.767	152.933	154.099	155.266	156.432	157.598	158.765	159.931	161.097	162.264	163.43
30th	3.07	129.425	130.717	132.01	133.303	134.595	135.888	137.181	138.473	139.766	141.058	142.351	143.644	144.936	146.229	147.522	148.814	150.107	151.399	152.692	153.985	155.277	156.57	157.863	159.155	160.448	161.741	163.033	164.326	165.618	166.911	168.204	169.496	170.789	172.082	173.374	174.667	175.959	177.252	178.545	179.837	181.13
40th	3.4	143.337	144.768	146.2	147.632	149.063	150.495	151.926	153.358	154.789	156.221	157.653	159.084	160.516	161.947	163.379	164.811	166.242	167.674	169.105	170.537	171.968	173.4	174.832	176.263	177.695	179.126	180.558	181.989	183.421	184.853	186.284	187.716	189.147	190.579	192.011	193.442	194.874	196.305	197.737	199.168	200.6
25th	2.92	123.101	124.331	125.56	126.789	128.019	129.248	130.478	131.707	132.937	134.166	135.396	136.625	137.855	139.084	140.314	141.543	142.773	144.002	145.232	146.461	147.691	148.92	150.149	151.379	152.608	153.838	155.067	156.297	157.526	158.756	159.985	161.215	162.444	163.674	164.903	166.133	167.362	168.592	169.821	171.051	172.28
AVERAGE	6.32	266.438	269.099	271.76	274.421	277.082	279.743	282.404	285.065	287.726	290.387	293.048	295.709	298.371	301.032	303.693	306.354	309.015	311.676	314.337	316.998	319.659	322.32	324.981	327.642	330.303	332.964	335.625	338.286	340.947	343.608	346.269	348.931	351.592	354.253	356.914	359.575	362.236	364.897	367.558	370.219	372.88	279.66
	Cassava and potato (average)	ROOTS AND TUBERS	ROOTS AND TUBERS	ROOTS AND TUBERS	ROOTS AND TUBERS	ROOTS AND TUBERS	ROOTS AND TUBERS	ROOTS AND TUBERS	ROOTS AND TUBERS	ROOTS AND TUBERS	ROOTS AND TUBERS	ROOTS AND TUBERS	ROOTS AND TUBERS	ROOTS AND TUBERS	ROOTS AND TUBERS	ROOTS AND TUBERS	ROOTS AND TUBERS	ROOTS AND TUBERS	ROOTS AND TUBERS	ROOTS AND TUBERS	ROOTS AND TUBERS	ROOTS AND TUBERS	ROOTS AND TUBERS	ROOTS AND TUBERS	ROOTS AND TUBERS	ROOTS AND TUBERS	ROOTS AND TUBERS	ROOTS AND TUBERS	ROOTS AND TUBERS	ROOTS AND TUBERS	ROOTS AND TUBERS	ROOTS AND TUBERS	ROOTS AND TUBERS	ROOTS AND TUBERS	ROOTS AND TUBERS	ROOTS AND TUBERS	ROOTS AND TUBERS	ROOTS AND TUBERS	ROOTS AND TUBERS	ROOTS AND TUBERS	ROOTS AND TUBERS	ROOTS AND TUBERS
5th	0.175	113.17	114.335	115.5	116.665	117.83	118.995	120.161	121.326	122.491	123.656	124.821	125.986	127.151	128.316	129.482	130.647	131.812	132.977	134.142	135.307	136.472	137.637	138.803	139.968	141.133	142.298	143.463	144.628	145.793	146.959	148.124	149.289	150.454	151.619	152.784	153.949	155.114	156.28	157.445	158.61	159.775
10th	0.255	164.904	166.602	168.3	169.998	171.696	173.393	175.091	176.789	178.487	180.184	181.882	183.58	185.278	186.975	188.673	190.371	192.069	193.766	195.464	197.162	198.86	200.557	202.255	203.953	205.651	207.349	209.046	210.744	212.442	214.14	215.837	217.535	219.233	220.931	222.628	224.326	226.024	227.722	229.419	231.117	232.815
20th	0.43	278.074	280.937	283.8	286.663	289.526	292.389	295.252	298.114	300.977	303.84	306.703	309.566	312.429	315.292	318.155	321.018	323.881	326.743	329.606	332.469	335.332	338.195	341.058	343.921	346.784	349.647	352.509	355.372	358.235	361.098	363.961	366.824	369.687	372.55	375.413	378.276	381.138	384.001	386.864	389.727	392.59
30th	0.585	378.31	382.205	386.1	389.995	393.89	397.785	401.679	405.574	409.469	413.364	417.259	421.154	425.049	428.944	432.838	436.733	440.628	444.523	448.418	452.313	456.208	460.102	463.997	467.892	471.787	475.682	479.577	483.472	487.367	491.261	495.156	499.051	502.946	506.841	510.736	514.631	518.526	522.42	526.315	530.21	534.105
40th	0.66	426.812	431.206	435.6	439.994	444.388	448.783	453.177	457.571	461.965	466.359	470.754	475.148	479.542	483.936	488.331	492.725	497.119	501.513	505.907	510.302	514.696	519.09	523.484	527.878	532.273	536.667	541.061	545.455	549.849	554.244	558.638	563.032	567.426	571.821	576.215	580.609	585.003	589.397	593.792	598.186	602.58
25th	0.485	313.642	316.871	320.1	323.329	326.558	329.787	333.016	336.245	339.474	342.704	345.933	349.162	352.391	355.62	358.849	362.078	365.307	368.536	371.765	374.994	378.223	381.452	384.682	387.911	391.14	394.369	397.598	400.827	404.056	407.285	410.514	413.743	416.972	420.201	423.431	426.66	429.889	433.118	436.347	439.576	442.805
AVERAGE	0.89	575.549	581.474	587.4	593.326	599.251	605.177	611.102	617.028	622.953	628.879	634.804	640.73	646.655	652.581	658.506	664.432	670.357	676.283	682.208	688.134	694.059	699.985	705.911	711.836	717.762	723.687	729.613	735.538	741.464	747.389	753.315	759.24	765.166	771.091	777.017	782.942	788.868	794.793	800.719	806.644	812.57	609.428
	Palm Oil	Palm Oil	Palm Oil	Palm Oil	Palm Oil	Palm Oil	Palm Oil	Palm Oil	Palm Oil	Palm Oil	Palm Oil	Palm Oil	Palm Oil	Palm Oil	Palm Oil	Palm Oil	Palm Oil	Palm Oil	Palm Oil	Palm Oil	Palm Oil	Palm Oil	Palm Oil	Palm Oil	Palm Oil	Palm Oil	Palm Oil	Palm Oil	Palm Oil	Palm Oil	Palm Oil	Palm Oil	Palm Oil	Palm Oil	Palm Oil	Palm Oil	Palm Oil	Palm Oil	Palm Oil	Palm Oil	Palm Oil	Palm Oil
5th	2.8	135.284	140.582	145.88	151.178	156.476	161.774	167.072	172.369	177.667	182.965	188.263	193.561	198.859	204.157	209.455	214.753	220.051	225.348	230.646	235.944	241.242	246.54	251.838	257.136	262.434	267.732	273.029	278.327	283.625	288.923	294.221	299.519	304.817	310.115	315.413	320.711	326.008	331.306	336.604	341.902	347.2
10th	3.6	173.937	180.748	187.56	194.372	201.183	207.995	214.806	221.618	228.429	235.241	242.053	248.864	255.676	262.487	269.299	276.111	282.922	289.734	296.545	303.357	310.168	316.98	323.792	330.603	337.415	344.226	351.038	357.849	364.661	371.473	378.284	385.096	391.907	398.719	405.531	412.342	419.154	425.965	432.777	439.588	446.4
20th	4.8	231.916	240.998	250.08	259.162	268.244	277.326	286.408	295.491	304.573	313.655	322.737	331.819	340.901	349.983	359.065	368.147	377.229	386.312	395.394	404.476	413.558	422.64	431.722	440.804	449.886	458.968	468.051	477.133	486.215	495.297	504.379	513.461	522.543	531.625	540.707	549.789	558.872	567.954	577.036	586.118	595.2
30th	5.26	254.141	264.094	274.046	283.998	293.951	303.903	313.856	323.808	333.761	343.713	353.666	363.618	373.571	383.523	393.476	403.428	413.381	423.333	433.286	443.238	453.191	463.143	473.095	483.048	493	502.953	512.905	522.858	532.81	542.763	552.715	562.668	572.62	582.573	592.525	602.478	612.43	622.383	632.335	642.288	652.24
40th	5.73	276.849	287.691	298.533	309.375	320.217	331.058	341.9	352.742	363.584	374.425	385.267	396.109	406.951	417.792	428.634	439.476	450.318	461.159	472.001	482.843	493.685	504.527	515.368	526.21	537.052	547.894	558.735	569.577	580.419	591.261	602.102	612.944	623.786	634.628	645.469	656.311	667.153	677.995	688.836	699.678	710.52
25th	5.06	244.478	254.052	263.626	273.2	282.774	292.348	301.922	311.496	321.07	330.644	340.218	349.792	359.367	368.941	378.515	388.089	397.663	407.237	416.811	426.385	435.959	445.533	455.107	464.681	474.255	483.829	493.403	502.977	512.551	522.125	531.699	541.274	550.848	560.422	569.996	579.57	589.144	598.718	608.292	617.866	627.44
AVERAGE	7.3	352.705	366.518	380.33	394.142	407.955	421.767	435.579	449.392	463.204	477.017	490.829	504.641	518.454	532.266	546.078	559.891	573.703	587.516	601.328	615.14	628.953	642.765	656.577	670.39	684.202	698.014	711.827	725.639	739.452	753.264	767.076	780.889	794.701	808.513	822.326	836.138	849.951	863.763	877.575	891.388	905.2	678.9
	Sugar crops (cane sugar and beet sugar average)	Sugarcrops	Sugarcrops	Sugarcrops	Sugarcrops	Sugarcrops	Sugarcrops	Sugarcrops	Sugarcrops	Sugarcrops	Sugarcrops	Sugarcrops	Sugarcrops	Sugarcrops	Sugarcrops	Sugarcrops	Sugarcrops	Sugarcrops	Sugarcrops	Sugarcrops	Sugarcrops	Sugarcrops	Sugarcrops	Sugarcrops	Sugarcrops	Sugarcrops	Sugarcrops	Sugarcrops	Sugarcrops	Sugarcrops	Sugarcrops	Sugarcrops	Sugarcrops	Sugarcrops	Sugarcrops	Sugarcrops	Sugarcrops	Sugarcrops	Sugarcrops	Sugarcrops	Sugarcrops	Sugarcrops
5th	0.8	144.488	146.244	148	149.756	151.512	153.267	155.023	156.779	158.535	160.291	162.046	163.802	165.558	167.314	169.069	170.825	172.581	174.337	176.093	177.848	179.604	181.36	183.116	184.872	186.627	188.383	190.139	191.895	193.651	195.406	197.162	198.918	200.674	202.429	204.185	205.941	207.697	209.453	211.208	212.964	214.72
10th	1.1	198.672	201.086	203.5	205.914	208.328	210.743	213.157	215.571	217.985	220.399	222.814	225.228	227.642	230.056	232.471	234.885	237.299	239.713	242.127	244.542	246.956	249.37	251.784	254.198	256.613	259.027	261.441	263.855	266.269	268.684	271.098	273.512	275.926	278.341	280.755	283.169	285.583	287.997	290.412	292.826	295.24
20th		0	0	0	0	0	0	0	0	0	0	0	0	0	0	0	0	0	0	0	0	0	0	0	0	0	0	0	0	0	0	0	0	0	0	0	0	0	0	0	0	0
30th		0	0	0	0	0	0	0	0	0	0	0	0	0	0	0	0	0	0	0	0	0	0	0	0	0	0	0	0	0	0	0	0	0	0	0	0	0	0	0	0	0
40th		0	0	0	0	0	0	0	0	0	0	0	0	0	0	0	0	0	0	0	0	0	0	0	0	0	0	0	0	0	0	0	0	0	0	0	0	0	0	0	0	0
25th		0	0	0	0	0	0	0	0	0	0	0	0	0	0	0	0	0	0	0	0	0	0	0	0	0	0	0	0	0	0	0	0	0	0	0	0	0	0	0	0	0
AVERAGE	2.5	451.526	457.013	462.5	467.987	473.474	478.961	484.447	489.934	495.421	500.908	506.395	511.882	517.368	522.855	528.342	533.829	539.316	544.803	550.289	555.776	561.263	566.75	572.237	577.724	583.211	588.697	594.184	599.671	605.158	610.645	616.132	621.618	627.105	632.592	638.079	643.566	649.053	654.539	660.026	665.513	671	503.25
	Groundnuts	Groundnuts	Groundnuts	Groundnuts	Groundnuts	Groundnuts	Groundnuts	Groundnuts	Groundnuts	Groundnuts	Groundnuts	Groundnuts	Groundnuts	Groundnuts	Groundnuts	Groundnuts	Groundnuts	Groundnuts	Groundnuts	Groundnuts	Groundnuts	Groundnuts	Groundnuts	Groundnuts	Groundnuts	Groundnuts	Groundnuts	Groundnuts	Groundnuts	Groundnuts	Groundnuts	Groundnuts	Groundnuts	Groundnuts	Groundnuts	Groundnuts	Groundnuts	Groundnuts	Groundnuts	Groundnuts	Groundnuts	Groundnuts
5th	1.42	42.0694	42.6897	43.31	43.9303	44.5506	45.1709	45.7913	46.4116	47.0319	47.6522	48.2725	48.8928	49.5132	50.1335	50.7538	51.3741	51.9944	52.6147	53.2351	53.8554	54.4757	55.096	55.7163	56.3366	56.9569	57.5773	58.1976	58.8179	59.4382	60.0585	60.6788	61.2992	61.9195	62.5398	63.1601	63.7804	64.4007	65.0211	65.6414	66.2617	66.882
10th	1.63	48.2909	49.0029	49.715	50.4271	51.1391	51.8512	52.5632	53.2753	53.9873	54.6994	55.4114	56.1235	56.8355	57.5476	58.2596	58.9717	59.6837	60.3958	61.1078	61.8199	62.5319	63.244	63.9561	64.6681	65.3802	66.0922	66.8043	67.5163	68.2284	68.9404	69.6525	70.3645	71.0766	71.7886	72.5007	73.2127	73.9248	74.6368	75.3489	76.0609	76.773
20th	1.76	52.1423	52.9112	53.68	54.4488	55.2177	55.9865	56.7554	57.5242	58.2931	59.0619	59.8307	60.5996	61.3684	62.1373	62.9061	63.6749	64.4438	65.2126	65.9815	66.7503	67.5192	68.288	69.0568	69.8257	70.5945	71.3634	72.1322	72.9011	73.6699	74.4387	75.2076	75.9764	76.7453	77.5141	78.2829	79.0518	79.8206	80.5895	81.3583	82.1272	82.896
30th	1.96	58.0676	58.9238	59.78	60.6362	61.4924	62.3486	63.2048	64.0611	64.9173	65.7735	66.6297	67.4859	68.3421	69.1983	70.0545	70.9107	71.7669	72.6232	73.4794	74.3356	75.1918	76.048	76.9042	77.7604	78.6166	79.4728	80.3291	81.1853	82.0415	82.8977	83.7539	84.6101	85.4663	86.3225	87.1787	88.0349	88.8912	89.7474	90.6036	91.4598	92.316
40th	2.24	66.3629	67.3415	68.32	69.2985	70.2771	71.2556	72.2341	73.2126	74.1912	75.1697	76.1482	77.1267	78.1053	79.0838	80.0623	81.0408	82.0194	82.9979	83.9764	84.9549	85.9335	86.912	87.8905	88.8691	89.8476	90.8261	91.8046	92.7832	93.7617	94.7402	95.7187	96.6973	97.6758	98.6543	99.6328	100.611	101.59	102.568	103.547	104.525	105.504
25th	1.85	54.8087	55.6168	56.425	57.2332	58.0413	58.8495	59.6576	60.4658	61.2739	62.0821	62.8903	63.6984	64.5066	65.3147	66.1229	66.9311	67.7392	68.5474	69.3555	70.1637	70.9718	71.78	72.5882	73.3963	74.2045	75.0126	75.8208	76.6289	77.4371	78.2453	79.0534	79.8616	80.6697	81.4779	82.2861	83.0942	83.9024	84.7105	85.5187	86.3268	87.135
AVERAGE	3.32	98.3594	99.8097	101.26	102.71	104.161	105.611	107.061	108.512	109.962	111.412	112.863	114.313	115.763	117.213	118.664	120.114	121.564	123.015	124.465	125.915	127.366	128.816	130.266	131.717	133.167	134.617	136.068	137.518	138.968	140.419	141.869	143.319	144.769	146.22	147.67	149.12	150.571	152.021	153.471	154.922	156.372	117.279
	Fruit Citrus	Fruit Citrus	Fruit Citrus	Fruit Citrus	Fruit Citrus	Fruit Citrus	Fruit Citrus	Fruit Citrus	Fruit Citrus	Fruit Citrus	Fruit Citrus	Fruit Citrus	Fruit Citrus	Fruit Citrus	Fruit Citrus	Fruit Citrus	Fruit Citrus	Fruit Citrus	Fruit Citrus	Fruit Citrus	Fruit Citrus	Fruit Citrus	Fruit Citrus	Fruit Citrus	Fruit Citrus	Fruit Citrus	Fruit Citrus	Fruit Citrus	Fruit Citrus	Fruit Citrus	Fruit Citrus	Fruit Citrus	Fruit Citrus	Fruit Citrus	Fruit Citrus	Fruit Citrus	Fruit Citrus	Fruit Citrus	Fruit Citrus	Fruit Citrus	Fruit Citrus	Fruit Citrus
5th	0.01	1.29963	1.31682	1.334	1.35118	1.36837	1.38555	1.40274	1.41992	1.43711	1.45429	1.47147	1.48866	1.50584	1.52303	1.54021	1.55739	1.57458	1.59176	1.60895	1.62613	1.64332	1.6605	1.67768	1.69487	1.71205	1.72924	1.74642	1.76361	1.78079	1.79797	1.81516	1.83234	1.84953	1.86671	1.88389	1.90108	1.91826	1.93545	1.95263	1.96982	1.987
10th	0.08	10.3971	10.5345	10.672	10.8095	10.9469	11.0844	11.2219	11.3594	11.4968	11.6343	11.7718	11.9093	12.0467	12.1842	12.3217	12.4592	12.5966	12.7341	12.8716	13.0091	13.1465	13.284	13.4215	13.5589	13.6964	13.8339	13.9714	14.1088	14.2463	14.3838	14.5213	14.6587	14.7962	14.9337	15.0712	15.2086	15.3461	15.4836	15.6211	15.7585	15.896
20th	0.22	28.5919	28.9699	29.348	29.7261	30.1041	30.4822	30.8602	31.2383	31.6163	31.9944	32.3724	32.7505	33.1285	33.5066	33.8846	34.2627	34.6407	35.0188	35.3968	35.7749	36.1529	36.531	36.9091	37.2871	37.6652	38.0432	38.4213	38.7993	39.1774	39.5554	39.9335	40.3115	40.6896	41.0676	41.4457	41.8237	42.2018	42.5798	42.9579	43.3359	43.714
30th	0.27	35.0901	35.554	36.018	36.482	36.9459	37.4099	37.8739	38.3379	38.8018	39.2658	39.7298	40.1938	40.6577	41.1217	41.5857	42.0497	42.5136	42.9776	43.4416	43.9056	44.3695	44.8335	45.2975	45.7614	46.2254	46.6894	47.1534	47.6173	48.0813	48.5453	49.0093	49.4732	49.9372	50.4012	50.8652	51.3291	51.7931	52.2571	52.7211	53.185	53.649
40th	0.31	40.2886	40.8213	41.354	41.8867	42.4194	42.9521	43.4848	44.0176	44.5503	45.083	45.6157	46.1484	46.6811	47.2138	47.7465	48.2792	48.8119	49.3447	49.8774	50.4101	50.9428	51.4755	52.0082	52.5409	53.0736	53.6063	54.1391	54.6718	55.2045	55.7372	56.2699	56.8026	57.3353	57.868	58.4007	58.9334	59.4662	59.9989	60.5316	61.0643	61.597
25th	0.25	32.4908	32.9204	33.35	33.7796	34.2092	34.6388	35.0684	35.498	35.9276	36.3572	36.7868	37.2164	37.6461	38.0757	38.5053	38.9349	39.3645	39.7941	40.2237	40.6533	41.0829	41.5125	41.9421	42.3717	42.8013	43.2309	43.6605	44.0901	44.5197	44.9493	45.3789	45.8086	46.2382	46.6678	47.0974	47.527	47.9566	48.3862	48.8158	49.2454	49.675
AVERAGE	0.39	50.6856	51.3558	52.026	52.6962	53.3664	54.0366	54.7067	55.3769	56.0471	56.7173	57.3875	58.0577	58.7278	59.398	60.0682	60.7384	61.4086	62.0788	62.7489	63.4191	64.0893	64.7595	65.4297	66.0999	66.7701	67.4402	68.1104	68.7806	69.4508	70.121	70.7912	71.4613	72.1315	72.8017	73.4719	74.1421	74.8123	75.4824	76.1526	76.8228	77.493	58.1197
	Fruit Others	Fruit Others	Fruit Others	Fruit Others	Fruit Others	Fruit Others	Fruit Others	Fruit Others	Fruit Others	Fruit Others	Fruit Others	Fruit Others	Fruit Others	Fruit Others	Fruit Others	Fruit Others	Fruit Others	Fruit Others	Fruit Others	Fruit Others	Fruit Others	Fruit Others	Fruit Others	Fruit Others	Fruit Others	Fruit Others	Fruit Others	Fruit Others	Fruit Others	Fruit Others	Fruit Others	Fruit Others	Fruit Others	Fruit Others	Fruit Others	Fruit Others	Fruit Others	Fruit Others	Fruit Others	Fruit Others	Fruit Others	Fruit Others
5th	0.27	100.667	102.066	103.464	104.862	106.261	107.659	109.057	110.456	111.854	113.252	114.651	116.049	117.447	118.845	120.244	121.642	123.04	124.439	125.837	127.235	128.634	130.032	131.43	132.829	134.227	135.625	137.024	138.422	139.82	141.219	142.617	144.015	145.413	146.812	148.21	149.608	151.007	152.405	153.803	155.202	156.6
10th	0.35	130.495	132.307	134.12	135.933	137.745	139.558	141.371	143.183	144.996	146.808	148.621	150.434	152.246	154.059	155.872	157.684	159.497	161.309	163.122	164.935	166.747	168.56	170.373	172.185	173.998	175.811	177.623	179.436	181.248	183.061	184.874	186.686	188.499	190.312	192.124	193.937	195.749	197.562	199.375	201.187	203
20th	0.45	167.779	170.109	172.44	174.771	177.101	179.432	181.762	184.093	186.423	188.754	191.084	193.415	195.745	198.076	200.406	202.737	205.067	207.398	209.728	212.059	214.389	216.72	219.051	221.381	223.712	226.042	228.373	230.703	233.034	235.364	237.695	240.025	242.356	244.686	247.017	249.347	251.678	254.008	256.339	258.669	261
30th	0.54	201.335	204.131	206.928	209.725	212.521	215.318	218.115	220.911	223.708	226.504	229.301	232.098	234.894	237.691	240.488	243.284	246.081	248.877	251.674	254.471	257.267	260.064	262.861	265.657	268.454	271.251	274.047	276.844	279.64	282.437	285.234	288.03	290.827	293.624	296.42	299.217	302.013	304.81	307.607	310.403	313.2
40th	0.63	234.891	238.153	241.416	244.679	247.941	251.204	254.467	257.73	260.992	264.255	267.518	270.781	274.043	277.306	280.569	283.832	287.094	290.357	293.62	296.883	300.145	303.408	306.671	309.933	313.196	316.459	319.722	322.984	326.247	329.51	332.773	336.035	339.298	342.561	345.824	349.086	352.349	355.612	358.875	362.137	365.4
25th	0.49	182.693	185.23	187.768	190.306	192.843	195.381	197.919	200.456	202.994	205.532	208.069	210.607	213.145	215.683	218.22	220.758	223.296	225.833	228.371	230.909	233.446	235.984	238.522	241.059	243.597	246.135	248.672	251.21	253.748	256.285	258.823	261.361	263.899	266.436	268.974	271.512	274.049	276.587	279.125	281.662	284.2
AVERAGE	1.05	391.484	396.922	402.36	407.798	413.236	418.674	424.112	429.549	434.987	440.425	445.863	451.301	456.739	462.177	467.615	473.053	478.491	483.928	489.366	494.804	500.242	505.68	511.118	516.556	521.994	527.432	532.869	538.307	543.745	549.183	554.621	560.059	565.497	570.935	576.373	581.811	587.248	592.686	598.124	603.562	609	456.75
	Coffee	Coffee	Coffee	Coffee	Coffee	Coffee	Coffee	Coffee	Coffee	Coffee	Coffee	Coffee	Coffee	Coffee	Coffee	Coffee	Coffee	Coffee	Coffee	Coffee	Coffee	Coffee	Coffee	Coffee	Coffee	Coffee	Coffee	Coffee	Coffee	Coffee	Coffee	Coffee	Coffee	Coffee	Coffee	Coffee	Coffee	Coffee	Coffee	Coffee	Coffee	Coffee
5th	4.35	36.6774	37.0437	37.41	37.7763	38.1426	38.5089	38.8753	39.2416	39.6079	39.9742	40.3405	40.7068	41.0732	41.4395	41.8058	42.1721	42.5384	42.9047	43.2711	43.6374	44.0037	44.37	44.7363	45.1026	45.4689	45.8353	46.2016	46.5679	46.9342	47.3005	47.6668	48.0332	48.3995	48.7658	49.1321	49.4984	49.8647	50.2311	50.5974	50.9637	51.33
10th	5.2	43.8442	44.2821	44.72	45.1579	45.5958	46.0337	46.4716	46.9095	47.3474	47.7853	48.2232	48.6611	49.0989	49.5368	49.9747	50.4126	50.8505	51.2884	51.7263	52.1642	52.6021	53.04	53.4779	53.9158	54.3537	54.7916	55.2295	55.6674	56.1053	56.5432	56.9811	57.4189	57.8568	58.2947	58.7326	59.1705	59.6084	60.0463	60.4842	60.9221	61.36
20th	5.95	50.1679	50.6689	51.17	51.6711	52.1721	52.6732	53.1742	53.6753	54.1763	54.6774	55.1784	55.6795	56.1805	56.6816	57.1826	57.6837	58.1847	58.6858	59.1868	59.6879	60.1889	60.69	61.1911	61.6921	62.1932	62.6942	63.1953	63.6963	64.1974	64.6984	65.1995	65.7005	66.2016	66.7026	67.2037	67.7047	68.2058	68.7068	69.2079	69.7089	70.21
30th	6.61	55.7327	56.2894	56.846	57.4026	57.9593	58.5159	59.0725	59.6292	60.1858	60.7424	61.2991	61.8557	62.4123	62.9689	63.5256	64.0822	64.6388	65.1955	65.7521	66.3087	66.8654	67.422	67.9786	68.5353	69.0919	69.6485	70.2052	70.7618	71.3184	71.8751	72.4317	72.9883	73.5449	74.1016	74.6582	75.2148	75.7715	76.3281	76.8847	77.4414	77.998
40th	7.27	61.2976	61.9098	62.522	63.1342	63.7464	64.3586	64.9708	65.5831	66.1953	66.8075	67.4197	68.0319	68.6441	69.2563	69.8685	70.4807	71.0929	71.7052	72.3174	72.9296	73.5418	74.154	74.7662	75.3784	75.9906	76.6028	77.2151	77.8273	78.4395	79.0517	79.6639	80.2761	80.8883	81.5005	82.1127	82.7249	83.3372	83.9494	84.5616	85.1738	85.786
25th	6.27	52.866	53.394	53.922	54.45	54.978	55.506	56.034	56.562	57.09	57.618	58.146	58.674	59.202	59.73	60.258	60.786	61.314	61.842	62.37	62.898	63.426	63.954	64.482	65.01	65.538	66.066	66.594	67.122	67.65	68.178	68.706	69.234	69.762	70.29	70.818	71.346	71.874	72.402	72.93	73.458	73.986
AVERAGE	28.53	240.553	242.955	245.358	247.761	250.163	252.566	254.968	257.371	259.773	262.176	264.578	266.981	269.383	271.786	274.188	276.591	278.993	281.396	283.798	286.201	288.603	291.006	293.409	295.811	298.214	300.616	303.019	305.421	307.824	310.226	312.629	315.031	317.434	319.836	322.239	324.641	327.044	329.446	331.849	334.251	336.654	252.491
	Cocoa	Cocoa	Cocoa	Cocoa	Cocoa	Cocoa	Cocoa	Cocoa	Cocoa	Cocoa	Cocoa	Cocoa	Cocoa	Cocoa	Cocoa	Cocoa	Cocoa	Cocoa	Cocoa	Cocoa	Cocoa	Cocoa	Cocoa	Cocoa	Cocoa	Cocoa	Cocoa	Cocoa	Cocoa	Cocoa	Cocoa	Cocoa	Cocoa	Cocoa	Cocoa	Cocoa	Cocoa	Cocoa	Cocoa	Cocoa	Cocoa	Cocoa
5th	-3.95	-18.1076	-18.2376	-18.3675	-18.4974	-18.6274	-18.7573	-18.8872	-19.0172	-19.1471	-19.277	-19.407	-19.5369	-19.6668	-19.7968	-19.9267	-20.0566	-20.1866	-20.3165	-20.4464	-20.5764	-20.7063	-20.8363	-20.9662	-21.0961	-21.2261	-21.356	-21.4859	-21.6159	-21.7458	-21.8757	-22.0057	-22.1356	-22.2655	-22.3955	-22.5254	-22.6553	-22.7853	-22.9152	-23.0451	-23.1751	-23.305
10th	-0.1	-0.458421	-0.461711	-0.465	-0.468289	-0.471579	-0.474868	-0.478158	-0.481447	-0.484737	-0.488026	-0.491316	-0.494605	-0.497895	-0.501184	-0.504474	-0.507763	-0.511053	-0.514342	-0.517632	-0.520921	-0.524211	-0.5275	-0.530789	-0.534079	-0.537368	-0.540658	-0.543947	-0.547237	-0.550526	-0.553816	-0.557105	-0.560395	-0.563684	-0.566974	-0.570263	-0.573553	-0.576842	-0.580132	-0.583421	-0.586711	-0.59
20th	2.63	12.0565	12.143	12.2295	12.316	12.4025	12.489	12.5756	12.6621	12.7486	12.8351	12.9216	13.0081	13.0946	13.1811	13.2677	13.3542	13.4407	13.5272	13.6137	13.7002	13.7867	13.8733	13.9598	14.0463	14.1328	14.2193	14.3058	14.3923	14.4788	14.5654	14.6519	14.7384	14.8249	14.9114	14.9979	15.0844	15.1709	15.2575	15.344	15.4305	15.517
30th	3.98	18.2452	18.3761	18.507	18.6379	18.7688	18.8998	19.0307	19.1616	19.2925	19.4234	19.5544	19.6853	19.8162	19.9471	20.0781	20.209	20.3399	20.4708	20.6017	20.7327	20.8636	20.9945	21.1254	21.2563	21.3873	21.5182	21.6491	21.78	21.9109	22.0419	22.1728	22.3037	22.4346	22.5656	22.6965	22.8274	22.9583	23.0892	23.2202	23.3511	23.482
40th	4.56	20.904	21.054	21.204	21.354	21.504	21.654	21.804	21.954	22.104	22.254	22.404	22.554	22.704	22.854	23.004	23.154	23.304	23.454	23.604	23.754	23.904	24.054	24.204	24.354	24.504	24.654	24.804	24.954	25.104	25.254	25.404	25.554	25.704	25.854	26.004	26.154	26.304	26.454	26.604	26.754	26.904
25th	3.13	14.3486	14.4515	14.5545	14.6575	14.7604	14.8634	14.9663	15.0693	15.1723	15.2752	15.3782	15.4811	15.5841	15.6871	15.79	15.893	15.9959	16.0989	16.2019	16.3048	16.4078	16.5108	16.6137	16.7167	16.8196	16.9226	17.0256	17.1285	17.2315	17.3344	17.4374	17.5404	17.6433	17.7463	17.8492	17.9522	18.0552	18.1581	18.2611	18.364	18.467
AVERAGE	46.65	213.853	215.388	216.923	218.457	219.992	221.526	223.061	224.595	226.13	227.664	229.199	230.733	232.268	233.802	235.337	236.872	238.406	239.941	241.475	243.01	244.544	246.079	247.613	249.148	250.682	252.217	253.751	255.286	256.821	258.355	259.89	261.424	262.959	264.493	266.028	267.562	269.097	270.631	272.166	273.7	275.235	206.426
	Beef and veal	Beef and veal	Beef and veal	Beef and veal	Beef and veal	Beef and veal	Beef and veal	Beef and veal	Beef and veal	Beef and veal	Beef and veal	Beef and veal	Beef and veal	Beef and veal	Beef and veal	Beef and veal	Beef and veal	Beef and veal	Beef and veal	Beef and veal	Beef and veal	Beef and veal	Beef and veal	Beef and veal	Beef and veal	Beef and veal	Beef and veal	Beef and veal	Beef and veal	Beef and veal	Beef and veal	Beef and veal	Beef and veal	Beef and veal	Beef and veal	Beef and veal	Beef and veal	Beef and veal	Beef and veal	Beef and veal	Beef and veal	Beef and veal		GWP*	Considering sustained decline in CH4 emissions as a consequence of adoption of improved production practices.
5th	35.37	2294.58	2332.19	2369.79	2407.39	2445	2482.6	2520.21	2557.81	2595.41	2633.02	2670.62	2708.23	2745.83	2783.43	2821.04	2858.64	2896.24	2933.85	2971.45	3009.06	3046.66	3084.26	3121.87	3159.47	3197.08	3234.68	3272.28	3309.89	3347.49	3385.1	3422.7	3460.3	3497.91	3535.51	3573.11	3610.72	3648.32	3685.93	3723.53	3761.13	3798.74		1937.36	18.0387
10th	38.17	2476.23	2516.81	2557.39	2597.97	2638.55	2679.13	2719.71	2760.29	2800.87	2841.46	2882.04	2922.62	2963.2	3003.78	3044.36	3084.94	3125.52	3166.1	3206.68	3247.26	3287.84	3328.42	3369	3409.59	3450.17	3490.75	3531.33	3571.91	3612.49	3653.07	3693.65	3734.23	3774.81	3815.39	3855.97	3896.55	3937.14	3977.72	4018.3	4058.88	4099.46		2090.72	19.4667
20th	43.2	2802.54	2848.47	2894.4	2940.33	2986.26	3032.19	3078.11	3124.04	3169.97	3215.9	3261.83	3307.76	3353.68	3399.61	3445.54	3491.47	3537.4	3583.33	3629.25	3675.18	3721.11	3767.04	3812.97	3858.9	3904.83	3950.75	3996.68	4042.61	4088.54	4134.47	4180.4	4226.32	4272.25	4318.18	4364.11	4410.04	4455.97	4501.89	4547.82	4593.75	4639.68		2366.24	22.032
30th	45.91	2978.35	3027.16	3075.97	3124.78	3173.59	3222.4	3271.21	3320.02	3368.83	3417.64	3466.45	3515.26	3564.07	3612.88	3661.68	3710.49	3759.3	3808.11	3856.92	3905.73	3954.54	4003.35	4052.16	4100.97	4149.78	4198.59	4247.4	4296.21	4345.02	4393.83	4442.64	4491.45	4540.26	4589.07	4637.88	4686.69	4735.5	4784.31	4833.11	4881.92	4930.73		2514.67	23.4141
40th	48.89	3171.67	3223.65	3275.63	3327.61	3379.59	3431.56	3483.54	3535.52	3587.5	3639.47	3691.45	3743.43	3795.41	3847.39	3899.36	3951.34	4003.32	4055.3	4107.27	4159.25	4211.23	4263.21	4315.19	4367.16	4419.14	4471.12	4523.1	4575.07	4627.05	4679.03	4731.01	4782.99	4834.96	4886.94	4938.92	4990.9	5042.87	5094.85	5146.83	5198.81	5250.79		2677.9	24.9339
25th	44.62	2894.66	2942.1	2989.54	3036.98	3084.42	3131.85	3179.29	3226.73	3274.17	3321.61	3369.04	3416.48	3463.92	3511.36	3558.8	3606.24	3653.67	3701.11	3748.55	3795.99	3843.43	3890.86	3938.3	3985.74	4033.18	4080.62	4128.05	4175.49	4222.93	4270.37	4317.81	4365.25	4412.68	4460.12	4507.56	4555	4602.44	4649.87	4697.31	4744.75	4792.19		2444.02	22.7562
AVERAGE	97.28	6310.91	6414.34	6517.76	6621.18	6724.61	6828.03	6931.46	7034.88	7138.3	7241.73	7345.15	7448.58	7552	7655.42	7758.85	7862.27	7965.7	8069.12	8172.54	8275.97	8379.39	8482.82	8586.24	8689.66	8793.09	8896.51	8999.94	9103.36	9206.78	9310.21	9413.63	9517.06	9620.48	9723.9	9827.33	9930.75	10034.2	10137.6	10241	10344.4	10447.9	9403.08
	Pigmeat	Pigmeat	Pigmeat	Pigmeat	Pigmeat	Pigmeat	Pigmeat	Pigmeat	Pigmeat	Pigmeat	Pigmeat	Pigmeat	Pigmeat	Pigmeat	Pigmeat	Pigmeat	Pigmeat	Pigmeat	Pigmeat	Pigmeat	Pigmeat	Pigmeat	Pigmeat	Pigmeat	Pigmeat	Pigmeat	Pigmeat	Pigmeat	Pigmeat	Pigmeat	Pigmeat	Pigmeat	Pigmeat	Pigmeat	Pigmeat	Pigmeat	Pigmeat	Pigmeat	Pigmeat	Pigmeat	Pigmeat	Pigmeat
5th	3.97	432.166	436.418	440.67	444.922	449.174	453.426	457.678	461.93	466.182	470.435	474.687	478.939	483.191	487.443	491.695	495.947	500.199	504.451	508.703	512.955	517.207	521.46	525.712	529.964	534.216	538.468	542.72	546.972	551.224	555.476	559.728	563.98	568.232	572.484	576.737	580.989	585.241	589.493	593.745	597.997	602.249		307.147	2.0247
10th	4.47	486.595	491.382	496.17	500.958	505.745	510.533	515.32	520.108	524.896	529.683	534.471	539.258	544.046	548.834	553.621	558.409	563.196	567.984	572.772	577.559	582.347	587.135	591.922	596.71	601.497	606.285	611.073	615.86	620.648	625.435	630.223	635.011	639.798	644.586	649.373	654.161	658.949	663.736	668.524	673.311	678.099		345.83	2.2797
20th	5.26	572.593	578.226	583.86	589.494	595.127	600.761	606.395	612.029	617.662	623.296	628.93	634.564	640.197	645.831	651.465	657.099	662.732	668.366	674	679.634	685.267	690.901	696.535	702.168	707.802	713.436	719.07	724.703	730.337	735.971	741.605	747.238	752.872	758.506	764.14	769.773	775.407	781.041	786.675	792.308	797.942		406.95	2.6826
30th	5.81	632.464	638.687	644.91	651.133	657.356	663.578	669.801	676.024	682.247	688.47	694.693	700.915	707.138	713.361	719.584	725.807	732.029	738.252	744.475	750.698	756.921	763.144	769.366	775.589	781.812	788.035	794.258	800.48	806.703	812.926	819.149	825.372	831.594	837.817	844.04	850.263	856.486	862.709	868.931	875.154	881.377		449.502	2.9631
40th	6.41	697.779	704.645	711.51	718.375	725.241	732.106	738.972	745.837	752.703	759.568	766.434	773.299	780.164	787.03	793.895	800.761	807.626	814.492	821.357	828.223	835.088	841.954	848.819	855.684	862.55	869.415	876.281	883.146	890.012	896.877	903.743	910.608	917.473	924.339	931.204	938.07	944.935	951.801	958.666	965.532	972.397		495.922	3.2691
25th	5.54	603.073	609.006	614.94	620.874	626.807	632.741	638.675	644.608	650.542	656.475	662.409	668.343	674.276	680.21	686.144	692.077	698.011	703.944	709.878	715.812	721.745	727.679	733.613	739.546	745.48	751.414	757.347	763.281	769.214	775.148	781.082	787.015	792.949	798.883	804.816	810.75	816.683	822.617	828.551	834.484	840.418		428.613	2.8254
AVERAGE	9.37	1020	1030.03	1040.07	1050.11	1060.14	1070.18	1080.21	1090.25	1100.28	1110.32	1120.36	1130.39	1140.43	1150.46	1160.5	1170.53	1180.57	1190.61	1200.64	1210.68	1220.71	1230.75	1240.79	1250.82	1260.86	1270.89	1280.93	1290.96	1301	1311.04	1321.07	1331.11	1341.14	1351.18	1361.21	1371.25	1381.29	1391.32	1401.36	1411.39	1421.43	142.143
	Poultry meat	Poultry meat	Poultry meat	Poultry meat	Poultry meat	Poultry meat	Poultry meat	Poultry meat	Poultry meat	Poultry meat	Poultry meat	Poultry meat	Poultry meat	Poultry meat	Poultry meat	Poultry meat	Poultry meat	Poultry meat	Poultry meat	Poultry meat	Poultry meat	Poultry meat	Poultry meat	Poultry meat	Poultry meat	Poultry meat	Poultry meat	Poultry meat	Poultry meat	Poultry meat	Poultry meat	Poultry meat	Poultry meat	Poultry meat	Poultry meat	Poultry meat	Poultry meat	Poultry meat	Poultry meat	Poultry meat	Poultry meat	Poultry meat
5th	2.17	222.825	226.422	230.02	233.618	237.215	240.813	244.411	248.008	251.606	255.203	258.801	262.399	265.996	269.594	273.192	276.789	280.387	283.984	287.582	291.18	294.777	298.375	301.973	305.57	309.168	312.766	316.363	319.961	323.558	327.156	330.754	334.351	337.949	341.547	345.144	348.742	352.339	355.937	359.535	363.132	366.73
10th	2.4	246.442	250.421	254.4	258.379	262.358	266.337	270.316	274.295	278.274	282.253	286.232	290.211	294.189	298.168	302.147	306.126	310.105	314.084	318.063	322.042	326.021	330	333.979	337.958	341.937	345.916	349.895	353.874	357.853	361.832	365.811	369.789	373.768	377.747	381.726	385.705	389.684	393.663	397.642	401.621	405.6
20th	3.32	340.912	346.416	351.92	357.424	362.928	368.433	373.937	379.441	384.945	390.449	395.954	401.458	406.962	412.466	417.971	423.475	428.979	434.483	439.987	445.492	450.996	456.5	462.004	467.508	473.013	478.517	484.021	489.525	495.029	500.534	506.038	511.542	517.046	522.551	528.055	533.559	539.063	544.567	550.072	555.576	561.08
30th	3.67	376.851	382.936	389.02	395.104	401.189	407.273	413.358	419.442	425.527	431.611	437.696	443.78	449.865	455.949	462.034	468.118	474.203	480.287	486.372	492.456	498.541	504.625	510.709	516.794	522.878	528.963	535.047	541.132	547.216	553.301	559.385	565.47	571.554	577.639	583.723	589.808	595.892	601.977	608.061	614.146	620.23
40th	4.04	414.844	421.542	428.24	434.938	441.636	448.334	455.032	461.729	468.427	475.125	481.823	488.521	495.219	501.917	508.615	515.313	522.011	528.708	535.406	542.104	548.802	555.5	562.198	568.896	575.594	582.292	588.989	595.687	602.385	609.083	615.781	622.479	629.177	635.875	642.573	649.271	655.968	662.666	669.364	676.062	682.76
25th	3.51	360.422	366.241	372.06	377.879	383.698	389.518	395.337	401.156	406.975	412.794	418.614	424.433	430.252	436.071	441.891	447.71	453.529	459.348	465.167	470.987	476.806	482.625	488.444	494.263	500.083	505.902	511.721	517.54	523.359	529.179	534.998	540.817	546.636	552.456	558.275	564.094	569.913	575.732	581.552	587.371	593.19
AVERAGE	8.09	830.715	844.128	857.54	870.952	884.365	897.777	911.189	924.602	938.014	951.427	964.839	978.251	991.664	1005.08	1018.49	1031.9	1045.31	1058.73	1072.14	1085.55	1098.96	1112.38	1125.79	1139.2	1152.61	1166.02	1179.44	1192.85	1206.26	1219.67	1233.09	1246.5	1259.91	1273.32	1286.74	1300.15	1313.56	1326.97	1340.39	1353.8	1367.21	136.721
	Sheepmeat	Sheepmeat	Sheepmeat	Sheepmeat	Sheepmeat	Sheepmeat	Sheepmeat	Sheepmeat	Sheepmeat	Sheepmeat	Sheepmeat	Sheepmeat	Sheepmeat	Sheepmeat	Sheepmeat	Sheepmeat	Sheepmeat	Sheepmeat	Sheepmeat	Sheepmeat	Sheepmeat	Sheepmeat	Sheepmeat	Sheepmeat	Sheepmeat	Sheepmeat	Sheepmeat	Sheepmeat	Sheepmeat	Sheepmeat	Sheepmeat	Sheepmeat	Sheepmeat	Sheepmeat	Sheepmeat	Sheepmeat	Sheepmeat	Sheepmeat	Sheepmeat	Sheepmeat	Sheepmeat	Sheepmeat		GWP*	Considering sustained decline in CH4 emissions as a consequence of adoption of improved production practices.
5th	21.33	282.903	288.629	294.354	300.079	305.805	311.53	317.256	322.981	328.707	334.432	340.157	345.883	351.608	357.334	363.059	368.784	374.51	380.235	385.961	391.686	397.412	403.137	408.862	414.588	420.313	426.039	431.764	437.49	443.215	448.94	454.666	460.391	466.117	471.842	477.567	483.293	489.018	494.744	500.469	506.195	511.92		261.079	10.8783
10th	22.15	293.779	299.724	305.67	311.616	317.561	323.507	329.452	335.398	341.343	347.289	353.234	359.18	365.125	371.071	377.016	382.962	388.907	394.853	400.798	406.744	412.689	418.635	424.581	430.526	436.472	442.417	448.363	454.308	460.254	466.199	472.145	478.09	484.036	489.981	495.927	501.872	507.818	513.763	519.709	525.654	531.6		271.116	11.2965
20th	25.24	334.762	341.537	348.312	355.087	361.862	368.637	375.412	382.187	388.962	395.737	402.512	409.287	416.061	422.836	429.611	436.386	443.161	449.936	456.711	463.486	470.261	477.036	483.811	490.586	497.361	504.136	510.911	517.686	524.461	531.236	538.011	544.785	551.56	558.335	565.11	571.885	578.66	585.435	592.21	598.985	605.76		308.938	12.8724
30th	27.69	367.257	374.689	382.122	389.555	396.987	404.42	411.852	419.285	426.717	434.15	441.583	449.015	456.448	463.88	471.313	478.746	486.178	493.611	501.043	508.476	515.908	523.341	530.774	538.206	545.639	553.071	560.504	567.936	575.369	582.802	590.234	597.667	605.099	612.532	619.965	627.397	634.83	642.262	649.695	657.127	664.56		338.926	14.1219
40th	33.72	447.234	456.285	465.336	474.387	483.438	492.489	501.541	510.592	519.643	528.694	537.745	546.796	555.848	564.899	573.95	583.001	592.052	601.103	610.155	619.206	628.257	637.308	646.359	655.41	664.461	673.513	682.564	691.615	700.666	709.717	718.768	727.82	736.871	745.922	754.973	764.024	773.075	782.127	791.178	800.229	809.28		412.733	17.1972
25th	26.55	352.137	359.263	366.39	373.517	380.643	387.77	394.896	402.023	409.149	416.276	423.403	430.529	437.656	444.782	451.909	459.036	466.162	473.289	480.415	487.542	494.668	501.795	508.922	516.048	523.175	530.301	537.428	544.554	551.681	558.808	565.934	573.061	580.187	587.314	594.441	601.567	608.694	615.82	622.947	630.073	637.2		324.972	13.5405
AVERAGE	37.35	495.379	505.404	515.43	525.456	535.481	545.507	555.532	565.558	575.583	585.609	595.634	605.66	615.685	625.711	635.736	645.762	655.787	665.813	675.838	685.864	695.889	705.915	715.941	725.966	735.992	746.017	756.043	766.068	776.094	786.119	796.145	806.17	816.196	826.221	836.247	846.272	856.298	866.323	876.349	886.374	896.4	89.64
	Milk	Milk	Milk	Milk	Milk	Milk	Milk	Milk	Milk	Milk	Milk	Milk	Milk	Milk	Milk	Milk	Milk	Milk	Milk	Milk	Milk	Milk	Milk	Milk	Milk	Milk	Milk	Milk	Milk	Milk	Milk	Milk	Milk	Milk	Milk	Milk	Milk	Milk	Milk	Milk	Milk	Milk
5th	1.27	946.15	956.31	966.47	976.63	986.79	996.95	1007.11	1017.27	1027.43	1037.59	1047.75	1057.91	1068.07	1078.23	1088.39	1098.55	1108.71	1118.87	1129.03	1139.19	1149.35	1159.51	1169.67	1179.83	1189.99	1200.15	1210.31	1220.47	1230.63	1240.79	1250.95	1261.11	1271.27	1281.43	1291.59	1301.75	1311.91	1322.07	1332.23	1342.39	1352.55		689.8	0.6477
10th	1.46	1087.7	1099.38	1111.06	1122.74	1134.42	1146.1	1157.78	1169.46	1181.14	1192.82	1204.5	1216.18	1227.86	1239.54	1251.22	1262.9	1274.58	1286.26	1297.94	1309.62	1321.3	1332.98	1344.66	1356.34	1368.02	1379.7	1391.38	1403.06	1414.74	1426.42	1438.1	1449.78	1461.46	1473.14	1484.82	1496.5	1508.18	1519.86	1531.54	1543.22	1554.9		792.999	0.7446
20th	1.73	1288.85	1302.69	1316.53	1330.37	1344.21	1358.05	1371.89	1385.73	1399.57	1413.41	1427.25	1441.09	1454.93	1468.77	1482.61	1496.45	1510.29	1524.13	1537.97	1551.81	1565.65	1579.49	1593.33	1607.17	1621.01	1634.85	1648.69	1662.53	1676.37	1690.21	1704.05	1717.89	1731.73	1745.57	1759.41	1773.25	1787.09	1800.93	1814.77	1828.61	1842.45		939.649	0.8823
30th	1.96	1460.2	1475.88	1491.56	1507.24	1522.92	1538.6	1554.28	1569.96	1585.64	1601.32	1617	1632.68	1648.36	1664.04	1679.72	1695.4	1711.08	1726.76	1742.44	1758.12	1773.8	1789.48	1805.16	1820.84	1836.52	1852.2	1867.88	1883.56	1899.24	1914.92	1930.6	1946.28	1961.96	1977.64	1993.32	2009	2024.68	2040.36	2056.04	2071.72	2087.4		1064.57	0.9996
40th	2.17	1616.65	1634.01	1651.37	1668.73	1686.09	1703.45	1720.81	1738.17	1755.53	1772.89	1790.25	1807.61	1824.97	1842.33	1859.69	1877.05	1894.41	1911.77	1929.13	1946.49	1963.85	1981.21	1998.57	2015.93	2033.29	2050.65	2068.01	2085.37	2102.73	2120.09	2137.45	2154.81	2172.17	2189.53	2206.89	2224.25	2241.61	2258.97	2276.33	2293.69	2311.05		1178.64	1.1067
25th	1.85	1378.25	1393.05	1407.85	1422.65	1437.45	1452.25	1467.05	1481.85	1496.65	1511.45	1526.25	1541.05	1555.85	1570.65	1585.45	1600.25	1615.05	1629.85	1644.65	1659.45	1674.25	1689.05	1703.85	1718.65	1733.45	1748.25	1763.05	1777.85	1792.65	1807.45	1822.25	1837.05	1851.85	1866.65	1881.45	1896.25	1911.05	1925.85	1940.65	1955.45	1970.25		1004.83	0.9435
AVERAGE	2.91	2167.95	2191.23	2214.51	2237.79	2261.07	2284.35	2307.63	2330.91	2354.19	2377.47	2400.75	2424.03	2447.31	2470.59	2493.87	2517.15	2540.43	2563.71	2586.99	2610.27	2633.55	2656.83	2680.11	2703.39	2726.67	2749.95	2773.23	2796.51	2819.79	2843.07	2866.35	2889.63	2912.91	2936.19	2959.47	2982.75	3006.03	3029.31	3052.59	3075.87	3099.15	2324.36	21171.7
	Egg	Egg	Egg	Egg	Egg	Egg	Egg	Egg	Egg	Egg	Egg	Egg	Egg	Egg	Egg	Egg	Egg	Egg	Egg	Egg	Egg	Egg	Egg	Egg	Egg	Egg	Egg	Egg	Egg	Egg	Egg	Egg	Egg	Egg	Egg	Egg	Egg	Egg	Egg	Egg	Egg	Egg
5th	0.65	41.8737	42.3868	42.9	43.4132	43.9263	44.4395	44.9526	45.4658	45.9789	46.4921	47.0053	47.5184	48.0316	48.5447	49.0579	49.5711	50.0842	50.5974	51.1105	51.6237	52.1368	52.65	53.1632	53.6763	54.1895	54.7026	55.2158	55.7289	56.2421	56.7553	57.2684	57.7816	58.2947	58.8079	59.3211	59.8342	60.3474	60.8605	61.3737	61.8868	62.4
10th	0.73	47.0274	47.6037	48.18	48.7563	49.3326	49.9089	50.4853	51.0616	51.6379	52.2142	52.7905	53.3668	53.9432	54.5195	55.0958	55.6721	56.2484	56.8247	57.4011	57.9774	58.5537	59.13	59.7063	60.2826	60.8589	61.4353	62.0116	62.5879	63.1642	63.7405	64.3168	64.8932	65.4695	66.0458	66.6221	67.1984	67.7747	68.3511	68.9274	69.5037	70.08
20th	0.78	50.2484	50.8642	51.48	52.0958	52.7116	53.3274	53.9432	54.5589	55.1747	55.7905	56.4063	57.0221	57.6379	58.2537	58.8695	59.4853	60.1011	60.7168	61.3326	61.9484	62.5642	63.18	63.7958	64.4116	65.0274	65.6432	66.2589	66.8747	67.4905	68.1063	68.7221	69.3379	69.9537	70.5695	71.1853	71.8011	72.4168	73.0326	73.6484	74.2642	74.88
30th	1.07	68.9305	69.7753	70.62	71.4647	72.3095	73.1542	73.9989	74.8437	75.6884	76.5332	77.3779	78.2226	79.0674	79.9121	80.7568	81.6016	82.4463	83.2911	84.1358	84.9805	85.8253	86.67	87.5147	88.3595	89.2042	90.0489	90.8937	91.7384	92.5832	93.4279	94.2726	95.1174	95.9621	96.8068	97.6516	98.4963	99.3411	100.186	101.031	101.875	102.72
40th	1.53	98.5642	99.7721	100.98	102.188	103.396	104.604	105.812	107.019	108.227	109.435	110.643	111.851	113.059	114.267	115.475	116.683	117.891	119.098	120.306	121.514	122.722	123.93	125.138	126.346	127.554	128.762	129.969	131.177	132.385	133.593	134.801	136.009	137.217	138.425	139.633	140.841	142.048	143.256	144.464	145.672	146.88
25th	0.87	56.0463	56.7332	57.42	58.1068	58.7937	59.4805	60.1674	60.8542	61.5411	62.2279	62.9147	63.6016	64.2884	64.9753	65.6621	66.3489	67.0358	67.7226	68.4095	69.0963	69.7832	70.47	71.1568	71.8437	72.5305	73.2174	73.9042	74.5911	75.2779	75.9647	76.6516	77.3384	78.0253	78.7121	79.3989	80.0858	80.7726	81.4595	82.1463	82.8332	83.52
AVERAGE	2.47	159.12	161.07	163.02	164.97	166.92	168.87	170.82	172.77	174.72	176.67	178.62	180.57	182.52	184.47	186.42	188.37	190.32	192.27	194.22	196.17	198.12	200.07	202.02	203.97	205.92	207.87	209.82	211.77	213.72	215.67	217.62	219.57	221.52	223.47	225.42	227.37	229.32	231.27	233.22	235.17	237.12
Total		2010	2011	2012	2013	2014	2015	2016	2017	2018	2019	2020	2021	2022	2023	2024	2025	2026	2027	2028	2029	2030	2031	2032	2033	2034	2035	2036	2037	2038	2039	2040	2041	2042	2043	2044	2045	2046	2047	2048	2049	2050	2050 (GWP*)
5th		6.68052	6.77921	6.8779	6.9766	7.07529	7.17398	7.27267	7.37137	7.47006	7.56875	7.66745	7.76614	7.86483	7.96352	8.06222	8.16091	8.2596	8.35829	8.45699	8.55568	8.65437	8.75306	8.85176	8.95045	9.04914	9.14783	9.24653	9.34522	9.44391	9.5426	9.6413	9.73999	9.83868	9.93737	10.0361	10.1348	10.2335	10.3321	10.4308	10.5295	10.6282	7.16539
10th		7.6246	7.73669	7.84877	7.96086	8.07294	8.18503	8.29711	8.4092	8.52129	8.63337	8.74546	8.85754	8.96963	9.08171	9.1938	9.30589	9.41797	9.53006	9.64214	9.75423	9.86631	9.9784	10.0905	10.2026	10.3147	10.4267	10.5388	10.6509	10.763	10.8751	10.9872	11.0993	11.2113	11.3234	11.4355	11.5476	11.6597	11.7718	11.8839	11.9959	12.108	8.24601
20th		8.79667	8.92653	9.05639	9.18625	9.31611	9.44596	9.57582	9.70568	9.83554	9.96539	10.0953	10.2251	10.355	10.4848	10.6147	10.7445	10.8744	11.0043	11.1341	11.264	11.3938	11.5237	11.6535	11.7834	11.9133	12.0431	12.173	12.3028	12.4327	12.5626	12.6924	12.8223	12.9521	13.082	13.2118	13.3417	13.4716	13.6014	13.7313	13.8611	13.991	9.52925
30th		10.0455	10.192	10.3385	10.485	10.6315	10.778	10.9246	11.0711	11.2176	11.3641	11.5106	11.6571	11.8036	11.9502	12.0967	12.2432	12.3897	12.5362	12.6827	12.8292	12.9758	13.1223	13.2688	13.4153	13.5618	13.7083	13.8548	14.0014	14.1479	14.2944	14.4409	14.5874	14.7339	14.8804	15.027	15.1735	15.32	15.4665	15.613	15.7595	15.906	10.8456
40th		11.5362	11.7027	11.8693	12.0359	12.2024	12.369	12.5356	12.7021	12.8687	13.0353	13.2018	13.3684	13.535	13.7015	13.8681	14.0347	14.2012	14.3678	14.5344	14.7009	14.8675	15.0341	15.2006	15.3672	15.5338	15.7003	15.8669	16.0335	16.2	16.3666	16.5332	16.6997	16.8663	17.0329	17.1994	17.366	17.5326	17.6991	17.8657	18.0323	18.1989	12.3398				For GWP* purposes
25th																																															4.20243	Ruminants
AVERAGE		18.7241	18.9952	19.2664	19.5375	19.8087	20.0798	20.351	20.6222	20.8933	21.1645	21.4356	21.7068	21.9779	22.2491	22.5202	22.7914	23.0625	23.3337	23.6049	23.876	24.1472	24.4183	24.6895	24.9606	25.2318	25.5029	25.7741	26.0452	26.3164	26.5875	26.8587	27.1299	27.401	27.6722	27.9433	28.2145	28.4856	28.7568	29.0279	29.2991	29.5702	21.1717				0.760706	Rice
																																															-4.96313	Other
																																															Emission reduction diet shifts (reduction in meat+dairy consumption)
																																																Emissions -->	Average by 2050
																																																0.05	3.56211
																																																0.1	3.90627
																																																0.2	4.58285
																																																0.3	4.98791
																																																0.4	5.44795
																																																0.25	4.79562
																																																AVERAGE	17.4692
Scenario		2010	2011	2012	2013	2014	2015	2016	2017	2018	2019	2020	2021	2022	2023	2024	2025	2026	2027	2028	2029	2030	2031	2032	2033	2034	2035	2036	2037	2038	2039	2040	2041	2042	2043	2044	2045	2046	2047	2048	2049	2050	Scenario
BAU		18.7241	18.9952	19.2664	19.5375	19.8087	20.0798	20.351	20.6222	20.8933	21.1645	21.4356	21.7068	21.9779	22.2491	22.5202	22.7914	23.0625	23.3337	23.6049	23.876	24.1472	24.4183	24.6895	24.9606	25.2318	25.5029	25.7741	26.0452	26.3164	26.5875	26.8587	27.1299	27.401	27.6722	27.9433	28.2145	28.4856	28.7568	29.0279	29.2991	29.5702	BAU
																						20% implementation of the low emissions interventions target (30pctl)										50% implementation of the low emissions interventions target (30pctl)										100% implementation of the low emissions interventions target (30pctl)
																						plus 20% implementation of carbon sequestration interventions target (50% of the potential)										plus 50% implementation of carbon sequestration interventions target (50% of the potential)										plus 100% implementation of carbon sequestration interventions target (50% of the potential)
Scenario																						plus 20% implementation of new technologies										plus 50% implementation of new technologies										plus 100% implementation of new technologies
Shift to the 30% most efficient production practices		18.7241	18.9952	19.2664	19.5375	19.8087	20.0798	20.351	20.6222	20.8933	21.1645	21.4356	21.2238	21.012	20.8002	20.5884	20.3766	20.1648	19.953	19.7412	19.5294	19.3176	18.9999	18.6822	18.3645	18.0468	17.7291	17.4114	17.0937	16.776	16.4583	16.1406	15.6111	15.0816	14.5521	14.0226	13.4931	12.9636	12.4341	11.9046	11.3751	10.8456	Shift to the 30pctl least emission intense production practices
Shift to the 30% most efficient production practices + realize C sequestration potential (50%)		18.7241	18.9952	19.2664	19.5375	19.8087	20.0798	20.351	20.6222	20.8933	21.1645	21.4356	21.2238	21.012	20.8002	20.5884	20.3766	20.1648	19.953	19.7412	19.5294	19.3176	18.9999	18.6822	18.3645	18.0468	17.7291	17.4114	17.0937	16.776	16.4583	16.1406	15.6111	15.0816	14.5521	14.0226	13.4931	12.9636	12.4341	11.9046	11.3751	10.8456	Shift to the 30pctl least emission intense production practices + realize C sequestration potential (50%)
Shift to the 30% most efficient production practices + realize C sequestration potential (50%) + 10% reduction in livestock products consumption + new technologies		18.7241	18.9952	19.2664	19.5375	19.8087	20.0798	20.351	20.6222	20.8933	21.1645	21.4356	21.1218	20.808	20.4942	20.1804	19.8666	19.5528	19.239	18.9252	18.6114	18.2976	17.8269	17.3562	16.8855	16.4148	15.9441	15.4734	15.0027	14.532	14.0613	13.5906	12.7562	11.9218	11.0875	10.2531	9.4187	8.58431	7.74993	6.91555	6.08117	5.24679	Shift to the 30pctl least emission intense production practices + realize C sequestration potential (50%) + 10% reduction in livestock products consumption + new technologies
Shift to the 30% most efficient production practices + realize C sequestration potential (50%) + 25% reduction in livestock products consumption + new technologies		18.7241	18.9952	19.2664	19.5375	19.8087	20.0798	20.351	20.6222	20.8933	21.1645	21.4356	21.1358	20.836	20.5362	20.2364	19.9366	19.6368	19.337	19.0372	18.7374	18.4376	17.9879	17.5382	17.0885	16.6388	16.1891	15.7394	15.2897	14.84	14.3903	13.9406	13.0664	12.1922	11.318	10.4438	9.5696	8.6954	7.8212	6.947	6.0728	5.1986	Shift to the 30pctl least emission intense production practices + realize C sequestration potential (50%) + 25% reduction in livestock products consumption + new technologies
																																									New technologies	Option 1	Option 2
																																										5.1	4.4
																																									Carbon sequestration		Roe et al. (2021) - Costs effective potential	Roe et al. (2021) - Technical potential
																																									Afforestation and reforestation		Not considered	Not considered
																																									Agroforestry		1.1	5.6
																																									Soil organic carbon (crop and pasture soils)		1.8	2.5
																																									Biochar		1.8	2.36434
																																									Peatland restoration/degradation		Not considered	Not considered
																																									Total		4.7	10.4643
																																									Roe, S., Streck, C., Beach, R., Busch, J., Chapman, M., Daioglou, V., Deppermann, A., Doelman, J., Emmet-Booth, J., Engelmann, J., Fricko, O., Frischmann, C., Funk,J., Grassi, G., Griscom, B., Havlik, P., Hanssen, S., Humpenöder, F., Landholm, D., Lomax, G., Lehmann, J., Mesnildrey, L., Nabuurs, G., Popp, A., Rivard, C., Sanderman, J., Sohngen, B., Smith, P., Stehfest, E., Woolf, D., Lawrence, D.…
[truncated: 3 more columns]

## Sheet: Scenarios
Supplementary information. Food production and GHG emissions from major global food value-chains (2010-2050) and pathways and scenarios for net zero emissions by 2050
							Low emissions practices + C-sequestration + reduction of livestock-based protein consumption	Low emissions practices	C-seq management	Reduction in livestock protein consumption	New-horizon technologies	Food Systems emissions (2020)
		1	10th	CS 100%	DS 50%	10th |CS 100%|DS 50%	15.1071	13.154	0	1.95313		21.4
		2	10th	CS 100%	DS 25%	10th |CS 100%|DS 25%	14.1306	13.154	0	0.976567		21.4
		3	10th	CS 100%	DS10%	10th |CS 100%|DS10%	13.5446	13.154	0	0.390627		21.4
		4	10th	CS 100%	DS 0%	10th |CS 100%|DS 0%	13.154	13.154	0	0		21.4
		5	10th	CS 75%	DS 50%	10th |CS 75%|DS 50%	15.1071	13.154	0	1.95313		21.4
			10th	CS 75%	DS 25%	10th |CS 75%|DS 25%	14.1306	13.154	0	0.976567		21.4
			10th	CS 75%	DS10%	10th |CS 75%|DS10%	21.4	13.154	0	0.390627	7.85538	21.4
			10th	CS 75%	DS 0%	10th |CS 75%|DS 0%	21.4	13.154	0	0	8.24601	21.4
			10th	CS 50%	DS 50%	10th |CS 50%|DS 50%	21.4	13.154	0	1.95313	6.29287	21.4
			10th	CS 50%	DS 25%	10th |CS 50%|DS 25%	21.4	13.154	0	0.976567	7.26944	21.4
			10th	CS 50%	DS10%	10th |CS 50%|DS10%	21.4	13.154	0	0.390627	7.85538	21.4
			10th	CS 50%	DS 0%	10th |CS 50%|DS 0%	21.4	13.154	0	0	8.24601	21.4
			10th	CS 0%	DS 50%	10th |CS 0%|DS 50%	21.4	13.154	0	1.95313	6.29287	21.4
			10th	CS 0%	DS 25%	10th |CS 0%|DS 25%	21.4	13.154	0	0.976567	7.26944	21.4
			10th	CS 0%	DS10%	10th |CS 0%|DS10%	21.4	13.154	0	0.390627	7.85538	21.4
			10th	CS 0%	DS 0%	10th |CS 0%|DS 0%	21.4	13.154	0	0	8.24601	21.4
			20th	CS 100%	DS 50%	20th |CS 100%|DS 50%	14.1622	11.8707	0	2.29143		21.4
			20th	CS 100%	DS 25%	20th |CS 100%|DS 25%	13.0165	11.8707	0	1.14571		21.4
			20th	CS 100%	DS10%	20th |CS 100%|DS10%	12.329	11.8707	0	0.458285		21.4
			20th	CS 100%	DS 0%	20th |CS 100%|DS 0%	11.8707	11.8707	0	0		21.4
			20th	CS 75%	DS 50%	20th |CS 75%|DS 50%	14.1622	11.8707	0	2.29143		21.4
			20th	CS 75%	DS 25%	20th |CS 75%|DS 25%	21.4	11.8707	0	1.14571	8.38354	21.4
			20th	CS 75%	DS10%	20th |CS 75%|DS10%	21.4	11.8707	0	0.458285	9.07097	21.4
			20th	CS 75%	DS 0%	20th |CS 75%|DS 0%	21.4	11.8707	0	0	9.52925	21.4
			20th	CS 50%	DS 50%	20th |CS 50%|DS 50%	21.4	11.8707	0	2.29143	7.23782	21.4
			20th	CS 50%	DS 25%	20th |CS 50%|DS 25%	21.4	11.8707	0	1.14571	8.38354	21.4
			20th	CS 50%	DS10%	20th |CS 50%|DS10%	21.4	11.8707	0	0.458285	9.07097	21.4
			20th	CS 50%	DS 0%	20th |CS 50%|DS 0%	21.4	11.8707	0	0	9.52925	21.4
			20th	CS 0%	DS 50%	20th |CS 0%|DS 50%	21.4	11.8707	0	2.29143	7.23782	21.4
			20th	CS 0%	DS 25%	20th |CS 0%|DS 25%	21.4	11.8707	0	1.14571	8.38354	21.4
			20th	CS 0%	DS10%	20th |CS 0%|DS10%	21.4	11.8707	0	0.458285	9.07097	21.4
			20th	CS 0%	DS 0%	20th |CS 0%|DS 0%	21.4	11.8707	0	0	9.52925	21.4
			30th	CS 100%	DS 50%	30th |CS 100%|DS 50%	13.0484	10.5544	0	2.49395		21.4
			30th	CS 100%	DS 25%	30th |CS 100%|DS 25%	11.8014	10.5544	0	1.24698		21.4
			30th	CS 100%	DS10%	30th |CS 100%|DS10%	21.4	10.5544	0	0.498791	10.3468	21.4
			30th	CS 100%	DS 0%	30th |CS 100%|DS 0%	21.4	10.5544	0	0	10.8456	21.4
			30th	CS 75%	DS 50%	30th |CS 75%|DS 50%	21.4	10.5544	0	2.49395	8.35163	21.4
			30th	CS 75%	DS 25%	30th |CS 75%|DS 25%	21.4	10.5544	0	1.24698	9.5986	21.4
			30th	CS 75%	DS10%	30th |CS 75%|DS10%	21.4	10.5544	0	0.498791	10.3468	21.4
			30th	CS 75%	DS 0%	30th |CS 75%|DS 0%	21.4	10.5544	0	0	10.8456	21.4
			30th	CS 50%	DS 50%	30th |CS 50%|DS 50%	21.4	10.5544	0	2.49395	8.35163	21.4
			30th	CS 50%	DS 25%	30th |CS 50%|DS 25%	21.4	10.5544	0	1.24698	9.5986	21.4
			30th	CS 50%	DS10%	30th |CS 50%|DS10%	21.4	10.5544	0	0.498791	10.3468	21.4
			30th	CS 50%	DS 0%	30th |CS 50%|DS 0%	21.4	10.5544	0	0	10.8456	21.4
			30th	CS 0%	DS 50%	30th |CS 0%|DS 50%	21.4	10.5544	0	2.49395	8.35163	21.4
			30th	CS 0%	DS 25%	30th |CS 0%|DS 25%	21.4	10.5544	0	1.24698	9.5986	21.4
			30th	CS 0%	DS10%	30th |CS 0%|DS10%	21.4	10.5544	0	0.498791	10.3468	21.4
			30th	CS 0%	DS 0%	30th |CS 0%|DS 0%	21.4	10.5544	0	0	10.8456	21.4
			40th	CS 100%	DS 50%	40th |CS 100%|DS 50%	11.7842	9.06021	0	2.72398		21.4
			40th	CS 100%	DS 25%	40th |CS 100%|DS 25%	21.4	9.06021	0	1.36199	10.9778	21.4
			40th	CS 100%	DS10%	40th |CS 100%|DS10%	21.4	9.06021	0	0.544795	11.795	21.4
			40th	CS 75%	DS 50%	40th |CS 75%|DS 50%	21.4	9.06021	0	2.72398	9.61582	21.4
			40th	CS 100%	DS 0%	40th |CS 100%|DS 0%	21.4	9.06021	0	0	12.3398	21.4
			40th	CS 75%	DS 25%	40th |CS 75%|DS 25%	21.4	9.06021	0	1.36199	10.9778	21.4
			40th	CS 75%	DS10%	40th |CS 75%|DS10%	21.4	9.06021	0	0.544795	11.795	21.4
			40th	CS 50%	DS 50%	40th |CS 50%|DS 50%	21.4	9.06021	0	2.72398	9.61582	21.4
			40th	CS 75%	DS 0%	40th |CS 75%|DS 0%	21.4	9.06021	0	0	12.3398	21.4
			40th	CS 50%	DS 25%	40th |CS 50%|DS 25%	21.4	9.06021	0	1.36199	10.9778	21.4
			40th	CS 50%	DS10%	40th |CS 50%|DS10%	21.4	9.06021	0	0.544795	11.795	21.4
			40th	CS 50%	DS 0%	40th |CS 50%|DS 0%	21.4	9.06021	0	0	12.3398	21.4
			40th	CS 0%	DS 50%	40th |CS 0%|DS 50%	21.4	9.06021	0	2.72398	9.61582	21.4
			40th	CS 0%	DS 25%	40th |CS 0%|DS 25%	21.4	9.06021	0	1.36199	10.9778	21.4
			40th	CS 0%	DS10%	40th |CS 0%|DS10%	21.4	9.06021	0	0.544795	11.795	21.4
			40th	CS 0%	DS 0%	40th |CS 0%|DS 0%	21.4	9.06021	0	0	12.3398	21.4
			AV	CS 100%	DS 50%	AV|CS 100%|DS 50%	21.4	-8.17025	0	8.73459	20.8357	21.4
			AV	CS 75%	DS 50%	AV|CS 75%|DS 50%	21.4	-8.17025	0	8.73459	20.8357	21.4
			AV	CS 100%	DS 25%	AV|CS 100%|DS 25%	21.4	-8.17025	0	4.3673	25.2029	21.4
			AV	CS 50%	DS 50%	AV|CS 50%|DS 50%	21.4	-8.17025	0	8.73459	20.8357	21.4
			AV	CS 75%	DS 25%	AV|CS 75%|DS 25%	21.4	-8.17025	0	4.3673	25.2029	21.4
			AV	CS 100%	DS10%	AV|CS 100%|DS10%	21.4	-8.17025	0	1.74692	27.8233	21.4
			AV	CS 100%	DS 0%	AV|CS 100%|DS 0%	21.4	-8.17025	0	0	29.5702	21.4
			AV	CS 50%	DS 25%	AV|CS 50%|DS 25%	21.4	-8.17025	0	4.3673	25.2029	21.4
			AV	CS 75%	DS10%	AV|CS 75%|DS10%	21.4	-8.17025	0	1.74692	27.8233	21.4
			AV	CS 0%	DS 50%	AV|CS 0%|DS 50%	21.4	-8.17025	0	8.73459	20.8357	21.4
			AV	CS 75%	DS 0%	AV|CS 75%|DS 0%	21.4	-8.17025	0	0	29.5702	21.4
			AV	CS 50%	DS10%	AV|CS 50%|DS10%	21.4	-8.17025	0	1.74692	27.8233	21.4
			AV	CS 50%	DS 0%	AV|CS 50%|DS 0%	21.4	-8.17025	0	0	29.5702	21.4
			AV	CS 0%	DS 25%	AV|CS 0%|DS 25%	21.4	-8.17025	0	4.3673	25.2029	21.4
			AV	CS 0%	DS10%	AV|CS 0%|DS10%	21.4	-8.17025	0	1.74692	27.8233	21.4
			AV	CS 0%	DS 0%	AV|CS 0%|DS 0%	21.4	-8.17025	0	0	29.5702	21.4
